# Supplementary material for: INHBA is Enriched in HPV-negative Oropharyngeal Squamous Cell Carcinoma and Promotes Cancer Progression
Source: Cancer Res Commun. 2024 Feb 28;4(2):571–87. doi: 10.1158/2767-9764.CRC-23-0258 (PMC10901070; doi:10.1158/2767-9764.CRC-23-0258)
Supplement: Supplementary Table 1 — Gene set enrichment analysis output [file crc-23-0258-s01.xlsx]

## Sheet: Tabelle1
Table S1
c("HALLMARK_ADIPOGENESIS"	"HALLMARK_ALLOGRAFT_REJECTION"	"HALLMARK_ANDROGEN_RESPONSE"	"HALLMARK_ANGIOGENESIS"	"HALLMARK_APICAL_JUNCTION"	"HALLMARK_APICAL_SURFACE"	"HALLMARK_APOPTOSIS"	"HALLMARK_BILE_ACID_METABOLISM"	"HALLMARK_CHOLESTEROL_HOMEOSTASIS"	"HALLMARK_COAGULATION"	"HALLMARK_COMPLEMENT"	"HALLMARK_DNA_REPAIR"	"HALLMARK_E2F_TARGETS"	"HALLMARK_EPITHELIAL_MESENCHYMAL_TRANSITION"	"HALLMARK_ESTROGEN_RESPONSE_EARLY"	"HALLMARK_ESTROGEN_RESPONSE_LATE"	"HALLMARK_FATTY_ACID_METABOLISM"
HALLMARK_G2M_CHECKPOINT	"HALLMARK_GLYCOLYSIS"	"HALLMARK_HEDGEHOG_SIGNALING"	"HALLMARK_HEME_METABOLISM"	"HALLMARK_HYPOXIA"	"HALLMARK_IL2_STAT5_SIGNALING"	"HALLMARK_IL6_JAK_STAT3_SIGNALING"	"HALLMARK_INFLAMMATORY_RESPONSE"	"HALLMARK_INTERFERON_ALPHA_RESPONSE"	"HALLMARK_INTERFERON_GAMMA_RESPONSE"	"HALLMARK_KRAS_SIGNALING_DN"	"HALLMARK_KRAS_SIGNALING_UP"	"HALLMARK_MITOTIC_SPINDLE"	"HALLMARK_MTORC1_SIGNALING"	"HALLMARK_MYC_TARGETS_V1"	"HALLMARK_MYC_TARGETS_V2"	"HALLMARK_MYOGENESIS"
HALLMARK_NOTCH_SIGNALING	"HALLMARK_OXIDATIVE_PHOSPHORYLATION"	"HALLMARK_P53_PATHWAY"	"HALLMARK_PANCREAS_BETA_CELLS"	"HALLMARK_PEROXISOME"	"HALLMARK_PI3K_AKT_MTOR_SIGNALING"	"HALLMARK_PROTEIN_SECRETION"	"HALLMARK_REACTIVE_OXYGEN_SPECIES_PATHWAY"	"HALLMARK_SPERMATOGENESIS"	"HALLMARK_TGF_BETA_SIGNALING"	"HALLMARK_TNFA_SIGNALING_VIA_NFKB"	"HALLMARK_UNFOLDED_PROTEIN_RESPONSE"	"HALLMARK_UV_RESPONSE_DN"	"HALLMARK_UV_RESPONSE_UP"	"HALLMARK_WNT_BETA_CATENIN_SIGNALING"	"HALLMARK_XENOBIOTIC_METABOLISM"
)
c(0.974324324324324	0.00373134	0.655385	0.0035461	0.00135135	0.762393	0.108033	0.16954	0.104524	0.010219	0.502035	1	0.0342205	0.00135318	0.154263	0.027027	0.936464	0.996183	0.152703	0.0213523	0.919708	0.0445946	0.472868	0.129213	0.380228	0.947531	0.110266
0.00408719	0.0162162	1	0.194595	0.0922659	0.0180921	0.00136986	0.099115	1	0.0364865	0.0335097	0.984686	0.968839	0.771605	0.762626	0.131343	0.0367893	0.00269906	0.0552147	0.0609065	0.0125	0.177391	0.0844686648501362)
c(1	0.0291942	0.885655	0.0291942	0.0228311	0.964506	0.21205	0.273452	0.21205	0.0638686	0.697271	1	0.108204	0.0228311	0.257104	0.10395	1	1	0.257104	0.088968	1	0.123874	0.675526	0.234542	0.559159	1	0.21205	0.0291942	0.0810811	1	0.29484	0.209695
0.0822368	0.0228311	0.21205	1	0.108204	0.108204	1	1	0.964506	0.964506	0.234542	0.108204	0.0291942	0.145302	0.152266	0.0694444	0.277174	0.201115868690801)
c(0.212496533598543	-0.552116	0.284072	0.662455	0.478674	0.283572	0.362878	-0.327855	0.421719	0.457605	0.284044	-0.139792	-0.34463	0.683475	0.34212	0.396283	0.227216	-0.181531	0.341112	0.598067	-0.214063	0.37788	-0.257913	-0.351195	-0.26684	0.220099
-0.302044	0.443801	0.412195	-0.120611	0.331378	0.358625	0.526717	0.6518	0.508122	-0.131532	0.388072	0.592347	0.203488	-0.20448	0.265586	0.282428	-0.332337	0.505528	0.447511	0.418738	0.393303	0.436325	0.441087	0.361654446816468)
c(0.734172484726123	-2.13678	0.900962	1.79243	1.65374	0.806121	1.22523	-1.16286	1.30178	1.50871	0.980898	-0.519729	-1.33093	2.36019	1.18142	1.36909	0.766859	-0.699196	1.17849	1.62072	-0.825362	1.30551	-0.994529	-1.20115	-1.03051	0.698409	-1.16647
1.52065	1.42318	-0.465082	1.14491	1.23845	1.55018	2.23991	1.36228	-0.507911	1.34073	1.53797	0.649464	-0.727216	0.842745	0.817321	-1.19025	1.46798	1.54827	1.34507	1.31051	1.47378	1.23661	1.24551009024392)
c(720	0	425	1	0	445	77	58	66	6	369	289	8	0	113	19	677	260	112	11	251	32	121	45	99	613	28	2	11	257	143	67	10	0	55	260	26	18	642	341	499	452	43	21	1	35	42	8	101	61)
c(197	192	98	34	196	43	158	106	73	128	195	148	198	198	198	196	151	196	196	35	187	196	199	87	198	96	198	184	194	199	197	195	58	189	32	200	196	28	103	105	96	49	114	54	200	110	143	154	41	190)
list(c("FABP4"	"DHCR7"	"CD36"	"SOWAHC"	"PTGER3"	"ITGA7"	"ME1"	"DHRS7"	"POR"	"MYLK"	"REEP6"	"CAVIN2"	"PHLDB1"	"SLC25A1"	"NABP1"	"GPX3"	"COL4A1"	"CAVIN1"	"LAMA4"	"DDT"	"YWHAG"	"RAB34"	"CD151"	"ACLY"	"SCARB1"	"ELOVL6"	"FAH"	"SLC19A1"	"ORM1"	"ITSN1"	"TKT"	"ACAA2"	"DGAT1"	"SORBS1"	"CIDEA"	"ARL4A"	"TALDO1"	"SLC66A3"	"APLP2"	"PEMT"	"MRAP"	"ATP1B3"	"RETN"	"SQOR"	"MDH2"	"MRPL15"	"MGLL"	"GRPEL1"	"CHUK"	"CMBL"
TRAT1	"IL2RG"	"CD8A"	"CXCR3"	"CXCL13"	"TLR1"	"IFNG"	"ITGAL"	"CCL19"	"NOS2"	"CCR5"	"CD3G"	"CD2"	"NCR1"	"FASLG"	"IRF4"	"CD79A"	"ITK"	"IL27RA"	"NCF4"	"CD28"	"JAK2"	"PTPRC"	"CD3E"	"CD8B"	"CD40LG"	"CD3D"	"CCR2"	"CD74"	"CD96"	"PRKCB"	"CTSS"	"IRF8"	"CD4"	"PRKCG"	"FAS"	"MAP4K1"	"HLA-DMB"	"HLA-DQA1"	"WAS"	"ZAP70"	"GPR65"	"TLR6"	"TRAF2"	"HCLS1"	"LY86"	"HLA-DOB"	"IL12A"	"CXCL9"	"HLA-DRA"
SIT1	"ITGB2"	"ICAM1"	"CD80"	"CFP"	"HLA-DMA"	"KLRD1"	"ICOSLG"	"IL7"	"SPI1"	"SRGN"	"FCGR2B"	"LCK"	"LYN"	"CCR1"	"IL12RB1"	"CD40"	"NLRP3"	"PRF1"	"CCL5"	"CD247"	"IL2"	"LY75"	"LTB"	"CSF1"	"GZMB"	"PTPN6"	"CD86"	"CCL4"	"FGR"	"IL2RA")	c("AZGP1"	"KLK2"	"CDK6"	"BMPR1B"	"CCND1"	"ACTN1"	"ADAMTS1"	"PMEPA1"	"SLC38A2"	"HMGCS1"	"SPDEF"	"INPP4B"	"AKAP12"	"AKT1"	"RRP12"	"ALDH1A3")	c("LUM"	"VCAN"	"PDGFA"
MSX1	"CXCL6"	"APP"	"SPP1"	"PF4"	"TIMP1"	"CCND2"	"JAG1"	"STC1"	"THBD"	"LRPAP1")	c("DSC1"	"CLDN8"	"ACTN2"	"CDSN"	"ACTC1"	"CLDN6"	"CDH8"	"CDH15"	"CALB2"	"ACTG2"	"FLNC"	"PPP2R2C"	"LAMC2"	"SGCE"	"AMIGO2"	"SPEG"	"TGFBI"	"CDH4"	"ACTN1"	"SLC30A3"	"FSCN1"	"VCAN"	"COL17A1"	"IRS1"	"MYH10"	"CDH3"	"CERCAM"	"ACTA1"	"LAYN"	"CD276"	"LAMA3"	"CDH11"	"MMP2"	"NRXN2"	"ITGA3"	"NFASC"	"CNTN1"	"TNFRSF11B"	"THBS3"
TRO	"MAP3K20"	"CLDN11"	"ITGB4"	"MYL9"	"CADM2"	"MYH9"	"NEXN"	"FBN1"	"EGFR"	"ITGB1"	"MSN"	"ACTG1")	c("PKHD1"	"SRPX"	"EPHB4"	"SULF2"	"GSTM3"	"APP"	"LYPD3"	"MDGA1"	"PLAUR"	"THY1"	"AFAP1L2"	"NTNG1"	"ADAM10"	"GATA3"	"SLC34A3")	c("CCNA1"	"EREG"	"IGFBP6"	"CCND1"	"CAV1"	"IER3"	"FEZ1"	"LUM"	"IL1A"	"BGN"	"JUN"	"RHOB"	"TNFRSF12A"	"F2R"	"MMP2"	"GUCY2D"	"IL6"	"GADD45B"	"TIMP3"	"DCN"	"TIMP2"	"TGFBR3"
AIFM3	"IL18"	"LMNA"	"IFITM3"	"CASP4"	"RARA"	"TIMP1"	"MCL1"	"PPT1"	"CCND2"	"SLC20A1"	"ATF3")	c("ABCA3"	"AR"	"NR3C2"	"LIPE"	"ABCD2"	"CYP27A1"	"EPHX2"	"AKR1D1"	"FADS2"	"ABCA2"	"KLF1"	"GNMT"	"HACL1"	"LCK"	"ISOC1"	"SULT1B1"	"CYP7B1"	"HSD17B4"	"BMP6"	"NUDT12"	"IDH2"	"ALDH9A1"	"GSTK1"	"FADS1")	c("ANXA13"	"DHCR7"	"CYP51A1"	"TNFRSF12A"	"SQLE"	"TM7SF2"	"HMGCS1"	"GNAI1"	"FABP5"	"TRIB3"	"FASN"	"ANTXR2"	"ACTG1"	"SC5D"
JAG1	"PLAUR"	"GSTM2"	"CPEB2"	"LDLR"	"TMEM97"	"MVD")	c("FGA"	"MMP10"	"TFPI2"	"MMP1"	"SERPINE1"	"KLK8"	"MMP3"	"C9"	"CPB2"	"PLAU"	"THBS1"	"DPP4"	"DUSP6"	"HTRA1"	"PROC"	"FN1"	"PDGFB"	"F3"	"CTSV"	"HNF4A"	"MMP2"	"GNB2"	"S100A1"	"F2RL2"	"PRSS23"	"TIMP3"	"HPN"	"MMP15"	"SPARC"	"FURIN"	"KLF7"	"ITGB3"	"C1S"	"MMP7"	"DUSP14"	"MMP8"	"MMP11"	"FBN1"	"CTSK"	"HRG"	"PF4"	"PROS1"	"MAFF")
DPP4	"DUSP6"	"CXCL1"	"CD36"	"FN1"	"PDGFB"	"F3"	"CTSV"	"DGKG"	"HNF4A"	"CTSC"	"CEBPB"	"GNB2"	"IL6"	"ME1"	"RCE1"	"MMP15"	"TIMP2"	"COL4A2"	"C1S"	"MMP8"	"HSPA1A"	"MSRB1"	"CDK5R1"	"CTSL"	"CA2"	"MAFF"	"CALM1"	"HSPA5"	"DGKH"	"CASP4"	"TIMP1"	"MMP14"	"S100A9"	"PDP1"	"PLAUR"	"USP14"	"PHEX")	c("RPA2"	"ADCY6"	"HCLS1"	"POLH"	"XPC"	"LIG1"	"DDB2"	"TP53"	"POLA1"	"PCNA"	"PRIM1"	"PDE6G"
POLR3GL	"NFX1"	"SUPT4H1"	"AK1"	"PDE4B"	"TYMS"	"POLA2")	c("CDKN2A"	"CDKN2C"	"PSIP1"	"RPA2"	"MCM2"	"MXD3"	"TMPO"	"CBX5"	"LIG1"	"ING3"	"ASF1B"	"TP53"	"PCNA"	"E2F8"	"TCF19"	"EZH2"	"DONSON"	"LMNB1"	"SMC4"	"RBBP7"	"STAG1"	"TIMELESS"	"USP1"	"BARD1"	"PTTG1"	"DNMT1"	"SHMT1"	"RAD51C"	"POLD1"	"RNASEH2A"	"MCM5"	"MCM3"	"DUT"	"PPM1D"	"UNG"	"CIT"	"HELLS"	"GINS1"	"HMGB2"	"RFC1"	"PLK4"	"SUV39H1"	"MLH1"
DEK	"RPA1"	"CDKN1B"	"WEE1"	"PDS5B"	"STMN1"	"SMC1A"	"ESPL1"	"DCLRE1B"	"POLA2"	"AK2")	c("INHBA"	"AREG"	"TFPI2"	"MMP1"	"DKK1"	"SERPINE1"	"PTHLH"	"MMP3"	"CRLF1"	"FSTL3"	"VEGFC"	"SPOCK1"	"MATN3"	"NT5E"	"GJA1"	"EDIL3"	"FBN2"	"SGCG"	"SERPINH1"	"LAMC2"	"THBS2"	"THBS1"	"COL12A1"	"TNC"	"SGCD"	"LUM"	"TGFBI"	"CCN1"	"PTX3"	"CXCL1"	"VCAN"	"POSTN"	"HTRA1"	"EFEMP2"	"FN1"	"BGN"	"PMEPA1"	"COL1A1"	"ITGA5"
COL5A1	"NTM"	"RHOB"	"RGS4"	"NNMT"	"FSTL1"	"TNFRSF12A"	"COL6A3"	"CXCL8"	"LOXL2"	"COL5A3"	"CTHRC1"	"SNAI2"	"SERPINE2"	"COL1A2"	"LAMA3"	"TPM2"	"CDH11"	"SCG2"	"MMP2"	"BDNF"	"PLOD3"	"IGFBP2"	"GREM1"	"P3H1"	"IL6"	"QSOX1"	"PFN2"	"GADD45B"	"CAP2"	"TIMP3"	"TNFRSF11B"	"WNT5A"	"PLOD1"	"MFAP5"	"SPARC"	"MYLK"	"DCN"	"TPM1"	"DPYSL3"	"PCOLCE"	"TAGLN"	"FERMT2"	"COL4A2"	"SFRP4"	"ITGB3"	"GPX7"	"COL6A2"	"TGFBR3"	"LAMC1"
GLIPR1	"ANPEP"	"CALD1"	"COL11A1"	"PPIB"	"CXCL6"	"SDC1"	"FLNA"	"FBN1"	"ITGB1"	"PDGFRB"	"SPP1"	"CALU"	"MXRA5"	"MEST"	"TGFB1"	"MGP"	"PVR"	"LRRC15"	"TIMP1"	"PMP22"	"MATN2"	"MMP14"	"COL7A1"	"LGALS1"	"GPC1"	"PLAUR"	"THY1")	c("DHRS2"	"AREG"	"SYT12"	"CALB2"	"KLK10"	"INHBB"	"SLC7A5"	"CCND1"	"RHOD"	"GJA1"	"PDZK1"	"DHCR7"	"CALCR"	"ENDOD1"	"OPN3"	"KCNK15"	"FOS"	"PPIF"	"PLAAT3"	"KLF10"	"SFN"	"SLC16A1"
CYP26B1	"ADCY1"	"SLC2A1"	"MYC"	"RETREG1"	"CA12"	"TFAP2C"	"MAPT"	"REEP1"	"MYOF"	"SEC14L2"	"CD44"	"TPBG"	"FASN"	"RRP12"	"EGR3"	"GAB2"	"STC2"	"SLC1A4"	"LAD1"	"TBC1D30"	"SCARB1"	"CLIC3"	"AQP3"	"ELOVL2"	"TIPARP"	"RARA"	"AMFR"	"GLA"	"BCL11B"	"ESRP2"	"NBL1")	c("CCNA1"	"GAL"	"DHRS2"	"TNNC1"	"CYP4F11"	"AREG"	"TFPI2"	"TH"	"KLK10"	"SLC7A5"	"CCND1"	"CAV1"	"PDZK1"	"DHCR7"	"LAMC2"	"CALCR"	"CXCL14"	"KLK11"
DNAJC12	"ZFP36"	"TSPAN13"	"SLC16A1"	"PRSS23"	"PERP"	"DUSP2"	"SULT2B1"	"FABP5"	"CYP26B1"	"CA12"	"TFAP2C"	"MAPT"	"CDC20"	"MYOF"	"CD44"	"TPBG"	"EGR3"	"IMPA2"	"SLC29A1"	"CA2"	"SLC1A4"	"MEST"	"SCARB1"	"CLIC3")	c("CYP1A1"	"BMPR1B"	"CD36"	"CPT1A"	"ODC1"	"ME1"	"HMGCS1"	"HSPH1"	"REEP6"	"S100A10"	"FASN"	"RDH16"	"OSTC"	"HSP90AA1"	"CA2"	"ENO3"	"PTS"	"TDO2"	"RDH11"	"LGALS1"	"ACAA2"	"ADSL"	"SMS"	"SUCLA2"	"UGDH"
ACSL1	"MGLL"	"XIST"	"INMT"	"ACSL4"	"NSDHL"	"ACADL"	"DHCR24"	"DLD"	"LDHA"	"NTHL1")	c("CDKN2C"	"RPA2"	"MEIS1"	"DMD"	"MCM2"	"E2F1"	"ATF5"	"TMPO"	"CDC7"	"EZH2"	"LMNB1"	"FANCC"	"SMC2"	"SMC4"	"STAG1"	"RPS6KA5"	"CHAF1A"	"KIF15"	"BARD1"	"PTTG1"	"PBK"	"HMGN2"	"MCM5"	"CASP8AP2"	"MCM3"	"POLQ"	"PLK4"	"E2F2"	"KNL1"	"SUV39H1"	"TRAIP"	"SAP30"	"BRCA2"	"BCL3"	"PURA"	"CDKN1B"	"FBXO5"	"PDS5B"	"STMN1"
)	c("DPYSL4"	"ARTN"	"PYGL"	"NT5E"	"IER3"	"GPC3"	"CHPF"	"TGFBI"	"VCAN"	"EFNA3"	"G6PD"	"COL5A1"	"MET"	"GAL3ST1"	"EXT2"	"TGFA"	"KDELR3"	"EXT1"	"ME1"	"CACNA1H"	"QSOX1"	"PLOD1"	"SLC25A13"	"PC"	"CHST1"	"DCN"	"P4HA1"	"PYGB"	"B4GALT2"	"CD44"	"TPBG"	"TPST1"	"SDC1"	"BIK"	"STC2"	"EGFR"	"PMM2"	"B3GNT3"	"GCLC"	"HK2"	"GPC4"	"HSPA5"	"AGRN"	"GFPT1"	"NOL3"	"CHPF2"	"HOMER1"	"LCT"	"GPC1"
IL13RA1	"DSC2"	"ENO1"	"CHST2"	"TXN"	"PPIA"	"LHX9"	"GMPPA"	"NDST3"	"MDH2"	"SDC3"	"ALG1"	"P4HA2"	"GOT2"	"NSDHL"	"IGFBP3"	"FKBP4"	"SRD5A3"	"ADORA2B"	"DLD"	"LDHA"	"B3GAT3"	"GALK1"	"CENPA"	"VEGFA"	"HDLBP")	c("GLI1"	"CDK6"	"NKX6-1"	"SHH"	"L1CAM"	"SCG2"	"ADGRG1"	"HEY1"	"NRP1"	"MYH9"	"CDK5R1"	"NRP2"	"PTCH1")	c("CTSE"	"KEL"	"ICAM4"	"ALDH1L1"	"TENT5C"	"CLIC2"	"KLF1"	"UCP2"	"TFDP2"	"LPIN2"	"ACSL6"
UBAC1	"ALDH6A1"	"RNF19A"	"GYPC")	c("SERPINE1"	"DPYSL4"	"SRPX"	"CAV1"	"INHA"	"IER3"	"GPC3"	"TGFBI"	"CCN1"	"KIF5A"	"MT2A"	"EFNA3"	"DTNA"	"BGN"	"JUN"	"CCN2"	"PDGFB"	"F3"	"COL5A1"	"FOS"	"EFNA1"	"CAVIN3"	"ZFP36"	"KDELR3"	"PPP1R15A"	"EXT1"	"IL6"	"SULT2B1"	"ADM"	"SLC2A1"	"DCN"	"PRKCA"	"PKP1"	"KLF7"	"AKAP12"	"CA12"	"P4HA1"	"SLC25A1"	"NOCT"	"TPBG"	"CAVIN1"	"MYH9"	"HAS1"	"STC2"	"EGFR"	"HK2"
DUSP1	"ATF3"	"GPC1"	"PLAUR"	"PFKP"	"PAM"	"SDC2"	"STC1"	"TMEM45A"	"AK4"	"DDIT4"	"SLC2A3"	"PGF"	"PKLR"	"ERO1A"	"PIM1")	c("SHE"	"IRF4"	"TLR7"	"GBP4"	"BCL2"	"EOMES"	"CD48"	"CCR4"	"TNFRSF9"	"ITIH5"	"FLT3LG"	"SELL"	"IRF8"	"FGL2"	"CST7"	"IL10RA"	"CD79B"	"TNFRSF1B"	"ICOS"	"GPR65"	"RHOH"	"TRAF1"	"IKZF2"	"IL2RB"	"BATF"	"IL18R1"	"RRAGD"	"GATA1"	"CXCL10"	"CTLA4"	"CDC42SE2"	"COCH"	"ITGAE"	"SYNGR2"
)	c("IL17RB"	"IL2RG"	"CXCL13"	"CSF2RB"	"IL9R"	"CSF2RA"	"CRLF2"	"FAS"	"TNFRSF1B"	"CXCL9"	"EBI3"	"IL18R1"	"IL7"	"TYK2"	"CCR1"	"IL12RB1"	"CXCL10"	"IL6ST"	"PIK3R5"	"LTB"	"CSF1"	"IL3RA"	"IL2RA")	c("ICAM4"	"CCL20"	"IL12B"	"SLC7A2"	"KCNA3"	"TLR1"	"CXCR6"	"TNFSF15"	"SLAMF1"	"CD48"	"TNFRSF9"	"GP1BA"	"LTA"	"SELL"	"CYBB"	"CCR7"	"IL10RA"	"TNFRSF1B"	"CXCL9"	"LCP2"	"IL18RAP"	"SEMA4D"	"IL15"	"IL2RB"	"EBI3"	"MEP1A"
C3AR1	"CXCL10"	"CD40"	"PIK3R5"	"NLRP3"	"CCL5"	"KCNJ2"	"RAF1"	"CCRL2"	"CSF1"	"GPR132"	"RGS1"	"IRAK2"	"SLC1A2"	"MARCO")	c("PROCR"	"SAMD9"	"IFI27"	"ISG15"	"LGALS3BP"	"LY6E"	"C1S"	"DDX60"	"HERC6"	"IFIT3"	"RSAD2"	"PNPT1"	"IFITM3"	"EPSTI1"	"HELZ2"	"OASL"	"IFI44"	"PSMA3"	"BST2"	"GMPR"	"MX1"	"IFITM2"	"SP110"	"OAS1"	"RIPK2"	"HLA-C")	c("VCAM1"	"CIITA"	"CSF2RB"	"IRF4"	"IDO1"	"CD274"	"GBP4"	"JAK2"	"KLRK1"
IL10RA	"ITGB7"	"CXCL9"	"LCP2"	"IL15"	"BANK1"	"IL2RB"	"ICAM1"	"HLA-DMA"	"HLA-DRB1"	"IL7"	"P2RY14"	"CMKLR1"	"ISOC1"	"CXCL10"	"CD40"	"TNFAIP2"	"CCL5"	"FCGR1A"	"TXNIP"	"PTPN6"	"CD86"	"EIF4E3"	"IL18BP"	"ISG20"	"ZBP1"	"GCH1"	"PARP14"	"IRF1"	"SAMHD1"	"IRF5"	"LYSMD2"	"SPPL2A"	"RNF213"	"IRF2"	"BTG1"	"LAP3"	"RAPGEF6"	"PSMB10"	"PDE4B"	"FPR1")	c("BRDT"	"CCNA1"	"KRT1"	"CLDN8"	"EPHA5"	"KLK7"	"SMPX"	"ACTC1"	"COL2A1"
CHRNG	"SNCB"	"KLK8"	"BMPR1B"	"ARHGDIG"	"AKR1B10"	"ADRA2C"	"CACNG1"	"EGF"	"MYOT"	"CDH16"	"MYH7"	"ABCG4"	"CPA2"	"ALOX12B"	"SLC30A3"	"LFNG"	"CYP39A1"	"PLAG1"	"RGS11"	"WNT16"	"IGFBP2"	"ATP4A"	"P2RX6"	"TNNI3"	"SLC5A5"	"ARPP21"	"TGM1")	c("RBP4"	"EREG"	"PCSK1N"	"NGF"	"MMP10"	"ANO1"	"NAP1L2"	"INHBA"	"WNT7A"	"APOD"	"F2RL1"	"PPBP"	"FGF9"	"GABRA3"	"CSF2"	"PLAU"	"SCG5"	"RELN"	"HBEGF"	"TMEM158"	"LIF"	"DUSP6"
GALNT3	"PPP1R15A"	"TMEM100"	"SPON1"	"GFPT2"	"YRDC"	"AKAP12"	"JUP"	"NRP1"	"BPGM"	"MAFB"	"SLPI"	"MMP11"	"ALDH1A3"	"TRIB1"	"PTPRR"	"SCN1B"	"TNNT2"	"AMMECR1"	"SPP1"	"IL1RL2"	"CA2"	"AVL9"	"ADAM17")	c("ARHGAP4"	"DOCK2"	"CDC42EP4"	"NCK1"	"ARHGEF3"	"PCM1"	"CENPJ"	"LMNB1"	"SORBS2"	"PREX1"	"SMC4"	"KIF15"	"RHOF"	"APC"	"HDAC6"	"CNTRL"	"CEP250"	"BCL2L11"	"SASS6"	"KNTC1"	"CDK5RAP2"	"RFC1"	"EPB41L2"	"BRCA2"	"RABGAP1"	"TBCD"
ESPL1	"PCGF5"	"CEP192"	"TSC1"	"PPP4R2"	"UXT"	"PCNT"	"SOS1"	"RASA2"	"EPB41"	"CCDC88A"	"NUSAP1"	"TUBGCP3"	"AKAP13"	"NEK2"	"TOP2A"	"SSH2"	"TUBD1"	"OPHN1"	"TIAM1"	"FGD4"	"ABR"	"NDC80"	"WASF2"	"CDK1"	"FLNB"	"PAFAH1B1"	"TUBGCP5"	"KIF3B"	"ARHGAP27"	"RACGAP1"	"FGD6"	"RAPGEF5")	c("SLC7A11"	"MLLT11"	"SLC7A5"	"DHCR7"	"SERPINH1"	"CYP51A1"	"BCAT1"	"G6PD"	"TUBA4A"	"CTSC"	"PPP1R15A"	"SQLE"	"NAMPT"	"ME1"	"TM7SF2"	"HMGCS1"	"PNP"
YKT6	"SDF2L1"	"PSMC2"	"PNO1"	"ACLY"	"GCLC"	"HMBS"	"STIP1"	"HK2"	"SC5D"	"SLC1A4"	"HSPD1"	"ELOVL6"	"HSPA5"	"TXNRD1"	"RRP9"	"RDH11"	"GLA"	"CYB5B"	"NUFIP1"	"RAB1A"	"FKBP2"	"CALR"	"STC1"	"ACTR3"	"PSMA3"	"MTHFD2L"	"HSP90B1"	"AK4"	"DDIT4"	"LDLR"	"TMEM97"	"SLC2A3"	"RIT1"	"ERO1A"	"HSPE1"	"ENO1"	"PSMD14"	"POLR3G"	"SSR1"	"PITPNB"	"MAP2K3"	"PPIA"	"HPRT1"	"PLK1"	"MTHFD2"	"ATP6V1D"	"PPA1"	"PSMC6"	"EEF1E1"
TES	"PRDX1")	c("ODC1"	"SRM"	"MYC"	"EIF3B"	"CTPS1"	"CDC20"	"DDX21"	"CCT2"	"CCT5"	"SSB"	"CLNS1A"	"RANBP1"	"HSPD1"	"PABPC1"	"RPS2"	"DDX18"	"CAD"	"RRP9"	"RPS3"	"POLD2"	"NOP16"	"PSMD7"	"CCT3"	"ABCE1"	"YWHAQ"	"HSP90AB1"	"EIF2S1"	"HDDC2"	"CCT7"	"NOLC1"	"UBE2L3"	"TCP1"	"PWP1"	"HSPE1"	"ERH"	"AIMP2"	"PSMD14"	"EIF4H"	"NME1"	"SF3B3"	"PPIA"	"PSMD3"	"CBX3"	"KPNA2"	"EIF4A1"	"PSMA7"	"HPRT1"	"C1QBP"
SNRPG	"PSMD1"	"PPM1G"	"PHB"	"LDHA"	"NOP56"	"PSMB2"	"HDGF"	"RPL6"	"RPS10"	"PA2G4"	"NCBP2"	"RPS5"	"SNRPA1"	"GSPT1"	"EIF3J"	"XRCC6"	"RSL1D1"	"PSMC4"	"ACP1"	"PSMB3"	"RPLP0"	"HNRNPU"	"PRDX3"	"PTGES3"	"ILF2"	"PGK1"	"LSM7"	"SNRPD1"	"PHB2"	"PRDX4"	"MCM7"	"PCBP1"	"HNRNPC"	"SRPK1"	"CANX"	"TUFM"	"XPOT"	"TRIM28"	"PSMA2"	"PSMD8"	"PSMA1"	"RUVBL2"	"HNRNPD"	"EIF4E"	"FBL"	"RPL18"	"HNRNPA1"	"NPM1"	"EXOSC7")
MRTO4	"WDR43"	"IMP4"	"HK2"	"HSPD1"	"DDX18"	"SLC19A1"	"IPO4"	"RRP9"	"NOP16"	"BYSL"	"MYBBP1A"	"TBRG4"	"TMEM97"	"NOLC1"	"HSPE1"	"AIMP2"	"WDR74"	"RABEPK"	"MPHOSPH10"	"NOP2"	"CBX3"	"PRMT3"	"PLK1"	"TFB2M"	"CDK4"	"NOC4L"	"PHB"	"NOP56"	"PA2G4")	c("SLN"	"MYBPH"	"MYL2"	"CASQ2"	"ACTN2"	"TNNC1"	"TNNI1"	"DES"	"MYF6"	"ACTC1"	"TCAP"	"MYLPF"	"CKM"	"CSRP3"	"APOD"	"CHRNG"	"HRC"	"MYL4"	"CHRNA1"	"TNNT3"
HBEGF	"MYH7"	"NQO1"	"SMTN"	"SGCD"	"MYH3"	"SPEG"	"CDH13"	"MB"	"CD36"	"MYOZ1"	"DTNA"	"FXYD1"	"FKBP1B"	"COL1A1"	"LAMA2"	"ADAM12"	"COL3A1"	"PTGIS"	"ACTA1"	"HSPB2"	"CAV3"	"COL6A3"	"EPHB3"	"TPM2"	"MYOM2"	"ITGA7"	"CACNA1H"	"KIFC3"	"GADD45B"	"CRYAB"	"MAPK12"	"MYH11"	"SPDEF"	"SPARC"	"PC"	"MYLK"	"CAMK2B"	"PRNP"	"TAGLN"	"VIPR1"	"COL4A2"	"COL6A2"	"AEBP1"	"REEP1"	"GPX3"	"ITGB4"	"MYH9"	"FHL1"	"FABP3"
AGRN	"TGFB1"	"PDLIM7"	"IGF1"	"BDKRB2"	"TEAD4"	"KLF5")	c("CCND1"	"LFNG"	"HEYL"	"FZD1"	"WNT5A"	"FZD7"	"PRKCA"	"DLL1"	"DTX1"	"JAG1"	"PPARD"	"TCF7L2"	"MAML2"	"KAT2A")	c("ATP5F1A"	"ALDH6A1"	"BCKDHA"	"IDH2"	"NDUFA5"	"ECI1"	"ISCU"	"NDUFA2"	"MPC1"	"MRPS11"	"NDUFS4"	"SURF1"	"UQCRC1"	"MRPL34"	"COX7C"	"NDUFB4"	"MRPS22"	"UQCRQ"	"PDHB"	"PDHA1"	"NDUFB6"	"SLC25A20"	"ATP1B1"	"ACADSB"	"MDH1"	"IDH3B"	"ATP5PO"	"HCCS"	"COX5A"
COX11	"HSPA9"	"GPX4"	"NDUFS7"	"ACO2"	"VDAC3"	"NDUFA8"	"GPI"	"SLC25A4"	"OXA1L"	"RETSAT"	"NDUFS1"	"PDHX"	"FXN"	"ETFA"	"ISCA1"	"NDUFA9"	"COX10"	"NDUFS3"	"ATP5PB"	"ATP5F1C"	"NDUFA3"	"DECR1"	"NDUFB7"	"BDH2"	"NDUFA6"	"ATP5MC1"	"NDUFA7"	"MAOB"	"ECH1"	"COX7B"	"SDHC"	"SLC25A6"	"SLC25A11"	"ABCB7"	"IDH3A"	"COX15"	"HSD17B10"	"ATP5ME"	"ATP5PF"	"NDUFS2"	"COX7A2"	"CYB5A")	c("TCHH"	"SLC7A11"	"TNNI1"	"KLK8"	"INHBB"	"FGF13"	"PROCR"
UPP1	"LIF"	"TNFSF9"	"CDH13"	"IL1A"	"CLCA2"	"PDGFA"	"SLC3A2"	"PLK2"	"JUN"	"OSGIN1"	"FOS"	"GPX2"	"PLK3"	"F2R"	"SFN"	"TGFA"	"PPP1R15A"	"SLC19A2"	"PERP"	"PVT1"	"JAG2"	"ZNF365"	"TRIB3"	"ITGB4"	"S100A10"	"IER5"	"APP"	"CDK5R1"	"SDC1"	"NUDT15"	"PTPRE"	"SERPINB5"	"TGFB1"	"EPHA2"	"RGS16"	"CCND2"	"IRAK1"	"ATF3"	"PTPN14"	"EI24"	"TM4SF1"	"CD81"	"DDIT4"	"TP63"	"DCXR"	"CCNK"	"MXD1")	c("FOXA2"	"SYT13"
RXRG	"SEMA3C"	"SIAH1"	"SULT2B1"	"ALB"	"CTPS1"	"CRABP1"	"HSD11B2"	"PABPC1"	"FIS1"	"RDH11"	"CRABP2"	"ABCB4"	"SLC23A2"	"NUDT19"	"LONP2"	"ACSL1"	"HRAS"	"ITGB1BP1"	"SLC25A17"	"ACSL4"	"IDE"	"DHCR24"	"PEX5"	"BCL10"	"PRDX1")	c("IL2RG"	"PIK3R3"	"FASLG"	"SLA"	"PRKCB"	"MAP2K6"	"TRAF2"	"NCK1"	"E2F1"	"CXCR4"	"LCK"	"TSC2"	"PIKFYVE"	"CAMK4"	"RAF1"	"SMAD2")	c("ATP6V1B1"	"CTSC"	"SCRN1"	"CAV2"	"YKT6"	"BET1"	"EGFR"	"TMED2"
PAM	"RER1"	"RAB2A"	"TMX1"	"ARF1"	"KIF1B"	"RAB22A"	"ADAM10"	"DNM1L"	"AP2B1"	"SCAMP1"	"MAPK1"	"CLTC"	"ERGIC3"	"SEC24D"	"AP1G1"	"ATP6V1H"	"IGF2R"	"SGMS1"	"COPB1"	"STAM"	"LAMP2"	"ZW10")	c("NQO1"	"G6PD"	"SRXN1"	"PRNP"	"HMOX2"	"GPX3"	"ABCC1"	"GCLC"	"JUNB"	"MGST1"	"TXNRD1"	"PFKP"	"MPO"	"TXN"	"FTL"	"SELENOS"	"PRDX1"	"STK25"	"TXNRD2")	c("NEFH"	"TCP11"	"CLGN"	"YBX2"	"LDHC"	"SHE"	"DDX25"	"DCC"
GRM8	"CAMK4")	c("SERPINE1"	"THBS1"	"NOG"	"PMEPA1"	"KLF10"	"PPP1R15A"	"ACVR1"	"FURIN"	"SMURF1"	"ID3"	"PPP1CA"	"JUNB"	"TGFB1"	"SLC20A1"	"CDH1"	"RAB31"	"SMURF2"	"TGIF1"	"TGFBR1"	"WWTR1"	"SKI"	"SPTBN1"	"ID1"	"ENG")	c("INHBA"	"AREG"	"SERPINE1"	"F2RL1"	"FOSL1"	"CSF2"	"CCND1"	"IER3"	"PLAU"	"HBEGF"	"TUBB2A"	"FOSB"	"TNC"	"LIF"	"TNFSF9"	"BIRC2"	"CCN1"	"PTX3"	"CXCL1"	"IL1A"	"CLCF1"	"PMEPA1"	"PLK2"	"JUN"
ZFP36	"EGR1"	"PPP1R15A"	"NAMPT"	"CEBPB"	"IL6"	"PHLDA1"	"PHLDA2"	"GADD45B"	"SOCS3"	"PANX1"	"FJX1"	"DUSP2"	"MYC"	"MSC"	"LAMB3"	"GFPT2"	"YRDC"	"IER2"	"RCAN1"	"CD44"	"NR4A3"	"IER5"	"ZC3H12A"	"CXCL6"	"EGR3"	"TRIB1"	"PTPRE"	"MAFF"	"JUNB"	"IL18"	"KDM6B"	"KLF6"	"CXCL2"	"EDN1"	"TIPARP"	"MCL1"	"DUSP1"	"ATF3"	"DNAJB4"	"JAG1"	"PLAUR")	c("SLC7A5"	"TUBB2A"	"IFIT1"	"KDELR3"	"EIF4EBP1"	"CEBPB"	"FKBP14"	"PDIA6"
NABP1	"BAG3"	"ALDH18A1"	"STC2"	"SLC1A4"	"HYOU1"	"DKC1"	"HSPA5"	"RRP9"	"PDIA5"	"ATF3"	"CALR"	"EIF2S1"	"HSP90B1"	"DDIT4"	"NOLC1"	"ERO1A"	"BANF1"	"ARFGAP1"	"DNAJC3"	"LSM1"	"NOP14"	"SSR1"	"EIF4A1"	"ATP6V0D1"	"PARN"	"MTHFD2"	"EIF4G1"	"PAIP1"	"NOP56"	"WFS1"	"VEGFA"	"DCTN1"	"SRPRB"	"IGFBP1")	c("SERPINE1"	"CAV1"	"GJA1"	"CCN1"	"IRS1"	"LTBP1"	"MMP16"	"COL1A1"	"COL5A2"	"F3"	"COL3A1"	"MET"	"RGS4"	"SNAI2"	"COL1A2"
FHL2	"EFEMP1"	"MYC"	"MTA1"	"PRKCA"	"INPP4B"	"ITGB3"	"NRP1"	"TGFBR3"	"LAMC1"	"COL11A1"	"FZD2"	"SLC7A1"	"ABCC1"	"PDGFRB"	"SCN8A"	"SRI"	"DUSP1"	"PMP22"	"MAP1B"	"GRK5"	"SDC2"	"TGFBR2"	"LDLR"	"PTPN21"	"ATRN"	"DLC1"	"NEK7"	"KALRN")	c("TCHH"	"GAL"	"CYP1A1"	"HTR7"	"COL2A1"	"RRAD"	"NPTX2"	"NPTXR"	"FOSB"	"EPCAM"	"TUBA4A"	"FOS"	"RHOB"	"PPIF"	"PTPRD"	"CTSV"	"CDO1"	"NR4A1"	"IGFBP2"	"IL6"	"PDAP1"
STIP1	"CA2"	"NTRK3"	"JUNB"	"GLS"	"AQP3"	"CXCL2"	"CCK"	"CHKA"	"DNAJB1"	"PPT1"	"CYB5B"	"MMP14"	"BSG"	"ATF3"	"DGAT1")	c("DKK1"	"NKD1"	"FZD1"	"GNAI1"	"JAG2"	"MYC"	"HEY1"	"DLL1"	"WNT6"	"ADAM17"	"PTCH1"	"CCND2"	"JAG1"	"PPARD"	"CSNK1E")	c("CES1"	"GSTA3"	"RBP4"	"CYP1A1"	"AKR1C2"	"AKR1C3"	"SERPINE1"	"HSD17B2"	"CDA"	"NQO1"	"UPP1"	"MT2A"	"CD36"	"BCAT1"	"ABCC3"	"ABCC2"	"SMOX"	"RAP1GAP"	"HNF4A"
PC	"JUP"	"BCAR1"	"DDT"	"TPST1"	"GCLC"	"GSTO1"	"ENPEP"	"CA2"	"PDK4"	"HRG"	"PROS1"	"SLC12A4"	"PTS"	"PGRMC1"	"FAH"	"LCAT"	"ANGPTL3"	"TDO2"	"EPHA2"	"MAN1A1"	"TNFRSF1A"	"IGF1"))
[truncated: 11 more columns]
