# Supplementary material for: INHBA is Enriched in HPV-negative Oropharyngeal Squamous Cell Carcinoma and Promotes Cancer Progression
Source: Cancer Res Commun. 2024 Feb 28;4(2):571–87. doi: 10.1158/2767-9764.CRC-23-0258 (PMC10901070; doi:10.1158/2767-9764.CRC-23-0258)
Supplement: Supplementary Table 2 — Differential expression analysis output [file crc-23-0258-s02.xlsx]

## Sheet: Tabelle1
Table S2
GeneID	baseMean	log2FoldChange	lfcSE	pvalue	padj
ZFR2	274.506	-6.84929	0.461033	1.82079e-57	5.92412e-53
ABCA17P	247.062	-4.9302	0.392395	1.36347e-42	2.21809e-38
NFYAP1	0.939934	7.67444	3.79196	1.63254e-39	1.77054e-35
MEI1	1466.36	-3.97296	0.347124	2.59953e-38	2.11445e-34
STAG3	1809.21	-4.34846	0.366678	3.51879e-35	2.28975e-31
ZNF541	507.852	-4.69398	0.388102	5.44596e-35	2.95316e-31
MAJIN	49.1402	-4.83087	0.478519	6.45341e-29	2.99954e-25
NEFH	1255.83	-5.22287	0.533876	4.05134e-28	1.64768e-24
TPCN2	648.502	2.00573	0.185436	2.26421e-27	8.18539e-24
KCNS1	626.046	-3.9216	0.395803	1.35103e-26	4.39573e-23
SYCP2	1745.78	-3.35017	0.347519	1.51473e-26	4.4803e-23
OR51B4	10.6517	9.73703	3.10039	4.74577e-26	1.28674e-22
RAD9B	73.5818	-2.3915	0.237852	6.70761e-26	1.67876e-22
PRDM15	1069.36	-1.01147	0.0968678	9.93816e-26	2.30963e-22
RPA2	2921.26	-1.13424	0.111518	1.39239e-25	3.02018e-22
LIPE	457.148	-1.65643	0.165855	3.75683e-25	7.19013e-22
MAGEA11	267.999	7.87086	0.950523	3.68273e-25	7.19013e-22
AC019171.1	78.13	-4.03619	0.448779	4.73853e-25	8.56516e-22
C19orf57	554.704	-2.27021	0.23735	1.8849e-24	3.22774e-21
FADD	1513.09	2.06917	0.202742	3.1438e-24	5.11433e-21
IRX1	111.503	5.10735	0.65763	3.96706e-23	6.1463e-20
CCNA1	388.704	5.01093	0.62085	6.02258e-23	8.51959e-20
LTO1	1385.52	1.95697	0.204694	6.0017e-23	8.51959e-20
HMSD	187.859	-3.46552	0.376087	8.40378e-23	1.13927e-19
KEL	544.179	-5.06546	0.587458	1.24699e-22	1.62288e-19
TAF7L	249.911	-4.76684	0.531824	1.43533e-22	1.79615e-19
ALX4	111.216	5.72582	0.819627	1.62487e-22	1.95802e-19
ZFPM2-AS1	57.3475	4.11321	0.443726	2.40519e-22	2.79483e-19
SMC1B	608.227	-4.27098	0.511943	2.89529e-22	3.24832e-19
UPB1	156.633	-3.98896	0.467396	4.86111e-22	5.27203e-19
TBL2	1607.07	0.746132	0.0793295	6.34285e-22	6.65713e-19
ANO1	11905.7	3.33518	0.36088	8.05708e-22	8.19203e-19
RORB	526.593	-4.26479	0.490737	9.54324e-22	9.40905e-19
FGFBP2	320.239	5.25837	0.631292	1.97682e-21	1.8917e-18
CTTN	16964.9	2.08593	0.219431	3.02022e-21	2.8076e-18
COL19A1	477.967	-5.08202	0.593881	9.18206e-21	8.29854e-18
PAPPA2	56.9216	4.42266	0.566757	9.91405e-21	8.71793e-18
TMEM247	1.50203	0.0693256	0.484265	1.20324e-20	1.03023e-17
PPFIA1	5508.19	1.97148	0.213313	2.11939e-20	1.76812e-17
LINC02454	21.0791	4.82393	0.548239	2.43513e-20	1.98073e-17
PRR9	497.379	5.83509	1.13432	2.80594e-20	2.22669e-17
RFPL1S	106.776	-4.04596	0.504548	3.12384e-20	2.41993e-17
NGF	46.8247	3.42392	0.415551	3.29053e-20	2.48979e-17
GRIN2A	471.111	-5.0573	0.623673	3.54405e-20	2.62067e-17
CDK6	4702.65	2.26421	0.258982	8.81367e-20	6.37248e-17
TCP11	195.592	-4.18718	0.566866	9.68708e-20	6.85172e-17
IL17REL	717.075	-5.91104	0.851425	1.25529e-19	8.68978e-17
AC073365.1	72.524	8.28668	1.25583	2.33394e-19	1.58203e-16
C1QTNF4	38.8537	-3.7592	0.458277	4.18225e-19	2.77701e-16
HMGA2	2171.56	4.23743	0.519747	8.03803e-19	5.23051e-16
PCSK1N	114.192	3.54747	0.454913	1.62867e-18	1.03902e-15
AC055736.1	9.53709	6.77043	0.8434	1.8298e-18	1.14489e-15
SYCE2	94.7286	-2.60457	0.32293	1.88503e-18	1.15719e-15
XKR4	172.052	-5.25225	0.710766	2.04739e-18	1.23359e-15
BRDT	79.2783	8.10329	1.03987	2.28696e-18	1.30541e-15
SOX30	184.504	-3.13902	0.403781	2.25085e-18	1.30541e-15
TDRD9	437.228	-4.81807	0.620382	2.2525e-18	1.30541e-15
C8G	254.345	-4.00865	0.495596	3.79734e-18	2.13018e-15
KRT36	50.3251	-6.09763	0.783716	6.05846e-18	3.34098e-15
GGA2	6736.47	-1.32414	0.158792	6.40613e-18	3.45197e-15
SPRR2G	2414.96	5.41096	0.663324	6.47192e-18	3.45197e-15
NAP1L2	152.615	3.0808	0.415739	8.88276e-18	4.66144e-15
COL4A4	1144.59	-3.29861	0.409877	9.80166e-18	5.06201e-15
AC104126.1	45.4589	-5.67453	0.723241	1.30236e-17	6.62088e-15
LCAL1	266.752	4.10297	0.632469	1.59022e-17	7.95989e-15
FRMD1	262.05	-6.08156	0.840965	1.84736e-17	9.10694e-15
PSIP1	3383.76	-1.24417	0.155237	2.36474e-17	1.14834e-14
SHCBP1L	50.4341	-6.88347	0.897352	2.56517e-17	1.22736e-14
GALNT6	1584.09	2.41839	0.323127	2.68557e-17	1.26635e-14
KRT75	778.9	3.39193	0.461491	3.39163e-17	1.57643e-14
SLC5A12	91.3814	2.98293	0.379263	4.2534e-17	1.94914e-14
AJM1	413.832	-1.86628	0.224852	4.34219e-17	1.96219e-14
MAP3K14	1743.31	-1.62102	0.201111	4.8828e-17	2.17626e-14
SVIP	646.685	-1.96558	0.25002	6.14089e-17	2.7e-14
MIR9-3HG	1377.8	-2.76937	0.361464	1.17749e-16	5.1081e-14
COL4A6	1232.47	3.96099	0.554641	1.19325e-16	5.10836e-14
CES1	856.054	4.34204	0.718555	1.28428e-16	5.42667e-14
AL831711.1	47.7342	-3.59139	0.456857	1.30808e-16	5.45636e-14
ZPBP2	32.0013	-5.55861	0.841034	1.89291e-16	7.79591e-14
ARHGEF33	61.0545	-2.47086	0.33591	2.69876e-16	1.09758e-13
POLD2P1	5.90319	3.83053	0.500149	3.56683e-16	1.41599e-13
RPSAP52	31.4802	3.86276	0.534218	3.56871e-16	1.41599e-13
CRB2	290.787	-4.24564	0.61064	3.84515e-16	1.5073e-13
TOP1MT	1779.42	1.45053	0.187965	5.51153e-16	2.1348e-13
LINC01234	108.664	5.45079	0.892139	8.17588e-16	3.12953e-13
CDKN2C	2235.09	-1.80079	0.233463	8.68021e-16	3.28395e-13
CNTD1	114.767	-3.4536	0.529906	9.18785e-16	3.43604e-13
ARHGAP26	2683.35	-2.01055	0.276695	9.63265e-16	3.56146e-13
ZDHHC8	1967.01	0.911343	0.114836	9.77515e-16	3.57353e-13
AC026355.2	6.8202	4.1194	0.577995	1.00811e-15	3.64442e-13
CSAG4	2.61294	0.0679987	0.484005	1.06772e-15	3.81751e-13
LGI2	1202.84	-3.96011	0.566992	1.34912e-15	4.71988e-13
MLXIPL	57.8586	3.89239	0.575287	1.34121e-15	4.71988e-13
CNGB1	235.458	3.57988	0.478125	1.68795e-15	5.82748e-13
SYNGR3	426.407	-2.16266	0.304708	1.70153e-15	5.82748e-13
MMP13	5061.32	4.25687	0.590301	1.7842e-15	6.04696e-13
AP000487.1	49.0077	2.201	0.28144	2.02107e-15	6.77913e-13
RYR3	1105.39	-3.93165	0.534247	2.34137e-15	7.77335e-13
MYO1B	8920.18	1.40534	0.187105	2.69662e-15	8.86233e-13
CD8B2	569.345	-5.26782	1.20661	3.48834e-15	1.13497e-12
CUL9	2651.6	-1.18659	0.157872	3.67646e-15	1.18433e-12
SLC7A11	1166.53	2.69011	0.398928	4.36057e-15	1.39094e-12
IL20	78.7008	4.08334	0.529485	4.54106e-15	1.43444e-12
AC012174.1	4.8268	4.11962	0.60141	4.82284e-15	1.50881e-12
PES1	3654.71	0.731452	0.0944728	5.85356e-15	1.81382e-12
INHBA	4437.63	2.90315	0.43497	6.14453e-15	1.88602e-12
AC092490.1	118.934	4.38218	0.59802	6.85606e-15	2.06545e-12
ARHGAP4	2861.12	-1.42446	0.193316	6.85496e-15	2.06545e-12
DRGX	131.893	-6.10897	0.994272	7.91178e-15	2.36163e-12
IGHMBP2	1540.18	1.71101	0.220884	9.14992e-15	2.70638e-12
FAR2P4	13.2786	6.31553	0.900812	9.29841e-15	2.72552e-12
ABCA3	2908.45	-2.96279	0.431608	9.77314e-15	2.8391e-12
TDRD10	172.896	-3.36963	0.471565	1.00333e-14	2.88888e-12
CTSE	202.966	-5.09923	0.719833	1.22057e-14	3.48355e-12
LINC02700	21.7338	4.48986	0.613123	1.36872e-14	3.87241e-12
IL17RB	464.097	-2.38192	0.369937	1.69125e-14	4.74367e-12
BCRP9	3.56333	8.2526	2.36691	1.77369e-14	4.93237e-12
YBX2	598.623	-2.15119	0.311511	1.89039e-14	5.21234e-12
C11orf87	30.8394	6.18421	1.05636	1.96863e-14	5.29539e-12
MAP7D2	850.049	-3.67281	0.748734	1.9502e-14	5.29539e-12
ST8SIA6-AS1	50.1321	6.5161	1.09451	1.96933e-14	5.29539e-12
GRIN2C	132.99	-2.74923	0.413584	2.01226e-14	5.36647e-12
AL390755.2	104.721	-4.20615	0.619463	2.30668e-14	6.004e-12
CKM	23201.4	2.3873	1.10548	2.28946e-14	6.004e-12
EXT2	3848.52	0.939794	0.128419	2.30274e-14	6.004e-12
CHPF	4083.31	1.43495	0.202495	2.58212e-14	6.6676e-12
MEIS1-AS2	8.73442	-2.42702	0.327475	2.68255e-14	6.87239e-12
SLC52A2	2197.68	0.930551	0.127327	3.20438e-14	8.14514e-12
AL049775.1	33.7689	2.60141	0.378879	3.23755e-14	8.16566e-12
PAX1	2250.06	-4.78978	1.02106	3.62269e-14	9.06675e-12
CBARP	120.964	1.80563	0.244903	3.80451e-14	9.44913e-12
AP002784.1	89.8431	1.56923	0.22221	4.22513e-14	1.04143e-11
AL139327.2	4.35728	6.00963	0.989271	4.33492e-14	1.06046e-11
SPIB	1850.84	-4.11531	0.659331	4.54034e-14	1.10242e-11
ACTA1	32522	1.03118	1.68661	4.74252e-14	1.14298e-11
CCDC155	52.2068	-4.92714	0.762729	4.79654e-14	1.1475e-11
BPIFB1	1145.31	6.22187	1.2443	5.20648e-14	1.23648e-11
WTAPP1	80.8546	3.21721	0.523689	5.55586e-14	1.3099e-11
RGS20	188.7	2.24731	0.326368	6.93761e-14	1.6239e-11
WFDC12	172.909	4.30526	0.632093	7.03646e-14	1.63527e-11
IGFBPL1	220.549	-2.85598	0.439432	7.22732e-14	1.66772e-11
HTR7	165.563	2.42292	0.335674	7.76721e-14	1.77968e-11
FAM89A	534.903	1.76882	0.24303	9.89417e-14	2.25117e-11
CRBN	1121.84	-0.879012	0.122563	1.10155e-13	2.48889e-11
VPS37D	61.4406	2.25491	0.338715	1.15374e-13	2.58883e-11
IL21R	659.248	-1.991	0.293349	1.26273e-13	2.81398e-11
AC090164.5	25.3356	3.76858	0.567739	1.28272e-13	2.81991e-11
LHFPL3-AS2	14.8197	3.88896	0.563582	1.28226e-13	2.81991e-11
LUARIS	20.0525	3.41915	0.585846	1.37014e-13	2.99186e-11
FKBP9	4885.66	1.39141	0.200476	1.49871e-13	3.2508e-11
PIK3R3	1575.19	-1.55492	0.229565	1.5213e-13	3.27795e-11
SOX14	408.694	-7.78512	1.71826	1.67371e-13	3.58262e-11
ABCA9-AS1	8.88186	3.8382	0.622594	1.70982e-13	3.636e-11
POU6F2-AS2	35.673	5.82875	1.08885	1.75966e-13	3.71768e-11
AC006329.1	169.929	2.04879	0.284628	1.80631e-13	3.79161e-11
EREG	925.629	3.6422	0.544459	1.96462e-13	4.09749e-11
AL161431.1	301.276	4.17699	0.637128	2.37527e-13	4.92242e-11
KRTDAP	5861.58	4.53093	0.785858	2.52145e-13	5.19228e-11
MAP4K4	8660.47	0.937014	0.133156	2.6041e-13	5.32875e-11
PROCR	753.266	1.75112	0.249815	2.73166e-13	5.55483e-11
GNB2	10028.8	0.863861	0.118043	2.83426e-13	5.72767e-11
LINC02830	5.061	7.47015	1.39097	2.8952e-13	5.81471e-11
AC055874.1	37.3376	-6.88689	1.16583	3.32497e-13	6.63689e-11
PNPLA1	55.1638	3.34953	0.503443	3.39036e-13	6.72615e-11
CLGN	388.25	-3.09699	0.483439	3.71337e-13	7.32231e-11
LCE6A	8.28498	0.255828	0.579328	3.87022e-13	7.58562e-11
TBX1	660.792	2.25793	0.33634	4.06029e-13	7.91052e-11
AC079062.1	35.7588	5.91121	0.959411	4.35614e-13	8.43639e-11
RNASE10	38.7236	4.07448	0.673341	4.56658e-13	8.79162e-11
RANBP17	295.001	-2.51286	0.408066	4.59766e-13	8.79938e-11
MLLT11	840.75	2.03471	0.313461	4.8257e-13	9.1725e-11
TMED2	9576.93	0.535762	0.0748674	4.849e-13	9.1725e-11
GSDMA	282.025	3.45183	0.585827	4.89657e-13	9.20894e-11
ZDHHC9	2022.52	0.965014	0.137788	4.96318e-13	9.28057e-11
AC244102.4	25.7513	6.71637	1.26869	6.42354e-13	1.18748e-10
LHFPL4	68.5833	-5.86829	1.15058	6.41451e-13	1.18748e-10
HSPA12A	526.294	1.40966	0.201138	6.64466e-13	1.22142e-10
POLH	965.848	-0.913102	0.13134	6.73933e-13	1.23186e-10
ACLY	6193.59	0.570918	0.0808176	6.91949e-13	1.25772e-10
KRT19	43989.5	-2.56707	0.461111	7.03388e-13	1.27141e-10
IMPDH1	2253.95	1.00854	0.14693	7.18714e-13	1.29194e-10
LINC02091	25.6165	-3.62603	0.600162	7.58783e-13	1.35275e-10
TCAM1P	315.977	-2.76747	0.445729	7.60862e-13	1.35275e-10
EIF3B	10094.6	0.73638	0.103238	7.76065e-13	1.37228e-10
CDKN2A	4227.4	-2.8837	0.524571	7.93901e-13	1.39624e-10
PUS1	998.53	0.707026	0.0999312	8.07786e-13	1.41302e-10
KDM3B	4904.52	-0.600069	0.0851541	8.16447e-13	1.42053e-10
MAGEA12	112.862	8.18201	1.87675	8.24692e-13	1.42724e-10
AC120193.1	54.6306	-4.22925	0.847519	9.87228e-13	1.69055e-10
EML1	751.146	1.54504	0.233609	9.87087e-13	1.69055e-10
DLX1	126.187	2.59156	0.437622	1.00236e-12	1.70353e-10
ZNF879	202.859	-1.38388	0.200697	1.00528e-12	1.70353e-10
KIRREL1	3269.14	1.48553	0.222731	1.07738e-12	1.81625e-10
CRPPA	97.0641	1.57527	0.225981	1.10632e-12	1.85543e-10
OLFM1	3082.19	-2.35103	0.364623	1.12208e-12	1.8722e-10
AL136372.2	5.2808	0.0423807	0.479381	1.15534e-12	1.91786e-10
EPHX2	1098.01	-1.49703	0.223833	1.20002e-12	1.98191e-10
AC090578.1	18.5882	3.79386	0.592792	1.27096e-12	2.08848e-10
ARMCX5-GPRASP2	132.783	0.742683	0.107148	1.28221e-12	2.09639e-10
MAGEA6	293.665	8.45585	1.73885	1.38976e-12	2.26086e-10
JAK2	1498.44	-1.37106	0.208248	1.46677e-12	2.37427e-10
CEACAMP5	9.05723	-4.49058	0.764559	1.4864e-12	2.39414e-10
KDELR2	8319.69	0.789251	0.11504	1.56786e-12	2.51291e-10
RNF150	1310.03	-2.62761	0.42043	1.58178e-12	2.52279e-10
GOLGA6L7	10.0781	6.51133	1.20132	1.59417e-12	2.53014e-10
CYTH3	1331.06	0.875905	0.129042	1.62955e-12	2.56968e-10
EFNB3	193.118	2.25815	0.387316	1.63488e-12	2.56968e-10
MAT2B	3709.73	-0.791844	0.116518	1.69806e-12	2.65615e-10
DCUN1D5	2555.92	2.15682	0.351985	1.75193e-12	2.72732e-10
MRPL21	1887.98	1.54348	0.222501	1.78732e-12	2.76916e-10
ZNF556	87.6105	3.76207	0.77197	1.87963e-12	2.89837e-10
ARC	160.488	3.01006	0.469451	1.91263e-12	2.93535e-10
FXYD2	28.4798	-3.47033	0.587373	2.06993e-12	3.16185e-10
IGFBP6	2181.61	2.85869	0.491042	2.08013e-12	3.16258e-10
AGBL1	198.005	2.45873	0.720676	2.09966e-12	3.17743e-10
NIFK	1710.51	0.736669	0.105869	2.27533e-12	3.42732e-10
BTNL9	1907.37	-2.77813	0.446783	2.38709e-12	3.5791e-10
MGA	3466.94	-0.774588	0.114326	2.39867e-12	3.57996e-10
APCDD1L	246.702	2.94426	0.539338	2.46481e-12	3.66188e-10
CHRM1	9.75196	6.36716	1.10049	2.70125e-12	3.9949e-10
JAKMIP3	56.1781	2.37322	0.37827	2.86712e-12	4.22103e-10
MYLPF	3603.07	2.41776	0.991777	2.92766e-12	4.29074e-10
C11orf24	2176.16	1.09403	0.165921	2.96788e-12	4.33017e-10
CBLN2	325.247	-4.06967	0.7508	3.00081e-12	4.35868e-10
PLAC8	1664.19	-2.75839	0.463903	3.12672e-12	4.52137e-10
PNLIPRP3	144.068	4.7734	0.899257	3.21057e-12	4.62209e-10
CNTN5	131.283	3.83693	0.795365	3.37853e-12	4.84246e-10
G6PD	3786.69	1.12712	0.173328	3.53148e-12	5.01748e-10
MEIS1	1194.81	-1.12478	0.17012	3.52755e-12	5.01748e-10
VCAM1	5644.63	-2.76347	0.477071	3.59296e-12	5.08264e-10
GASAL1	72.4302	1.59962	0.247601	3.67263e-12	5.17284e-10
COLCA1	2374.68	-3.84457	0.681442	3.68933e-12	5.17397e-10
TUBB3	53.782	2.4928	0.382909	3.72775e-12	5.20541e-10
AC100805.1	4.92675	2.55942	0.416833	4.02269e-12	5.59326e-10
CSAG1	105.646	5.01354	0.880135	4.1433e-12	5.73644e-10
TCHHL1	25.5881	5.52873	1.05284	4.50667e-12	6.21309e-10
KIAA1211L	788.737	-1.74527	0.275184	4.61641e-12	6.33754e-10
KLRG1	54.3039	-1.5958	0.25251	4.65893e-12	6.36903e-10
GBX1	71.9294	-6.57216	1.11901	4.87498e-12	6.60885e-10
YRDC	722.567	0.724438	0.10545	4.86341e-12	6.60885e-10
NAP1L6	15.3867	4.13334	0.704878	5.09679e-12	6.88087e-10
FOXA2	53.747	5.45843	1.41031	5.16535e-12	6.94462e-10
COL28A1	135.325	3.39856	0.614092	5.34295e-12	7.15384e-10
IL2RG	1393.22	-1.9136	0.316941	5.44478e-12	7.2603e-10
CCDC86	1353.09	0.91935	0.135816	5.55286e-12	7.3742e-10
SLC51A	252.912	-2.31889	0.376873	5.66052e-12	7.48662e-10
LINC00504	57.6273	2.95222	0.497875	5.86664e-12	7.72781e-10
TCHH	540.913	3.71607	0.757333	5.97102e-12	7.83359e-10
CCDC38	12.6537	3.10597	0.513357	6.10986e-12	7.98355e-10
EPHB4	6520.61	1.17984	0.179448	6.32781e-12	8.23527e-10
SMTN	2648.15	1.47026	0.218897	6.40087e-12	8.29716e-10
AC009501.3	15.3216	-2.50704	0.408748	6.52223e-12	8.38763e-10
AL365256.1	3.57214	5.85553	0.925049	6.50992e-12	8.38763e-10
BEST2	203.582	-4.52547	0.837723	7.16467e-12	9.17755e-10
SOWAHA	78.6492	-2.5356	0.439658	7.5993e-12	9.69611e-10
LSM3	1730.63	-0.731273	0.108284	7.80846e-12	9.92407e-10
GJA1	11218.2	1.69317	0.25621	8.07506e-12	1.0223e-09
KLF2P4	3.97645	8.27709	2.59549	8.26325e-12	1.04207e-09
SPON2	2580.12	1.73487	0.285472	8.35135e-12	1.04911e-09
DSG1	4587	3.97952	0.697539	8.70616e-12	1.08947e-09
LINC01160	111.622	2.90289	0.490454	8.77115e-12	1.0934e-09
AC007611.1	24.3257	1.97036	0.313848	9.16888e-12	1.13862e-09
VAX1	22.0173	5.13186	1.07289	9.33787e-12	1.1552e-09
MAGEB2	129.22	6.87818	1.8546	9.68623e-12	1.19375e-09
LINC01287	118.296	4.94933	4.18307	9.99254e-12	1.2267e-09
LINC02551	11.3944	2.90731	0.500665	1.0029e-11	1.2267e-09
MYOZ1	3073.97	1.1915	1.27384	1.04723e-11	1.27137e-09
SKAP1	401.966	-1.76663	0.294991	1.04502e-11	1.27137e-09
CELF4	25.6338	-2.16633	0.362686	1.07395e-11	1.29896e-09
SMARCA2	7143.97	-1.18167	0.183186	1.1292e-11	1.36073e-09
RAB42	315.349	-1.98842	0.335551	1.1478e-11	1.37804e-09
C5orf56	470.107	-1.34663	0.213421	1.16951e-11	1.39894e-09
AC011246.1	3.40059	4.71033	0.86212	1.18063e-11	1.40706e-09
AC096656.1	3.81583	4.2085	0.732411	1.2345e-11	1.4659e-09
LMX1B	81.7973	3.46711	0.681171	1.24776e-11	1.47626e-09
GLI1	629.395	3.0384	0.603487	1.26804e-11	1.49482e-09
PCDHGC5	62.7282	2.99355	0.495731	1.33084e-11	1.56318e-09
C10orf82	15.8222	4.99377	1.03401	1.36111e-11	1.59299e-09
AL359979.2	5.25453	-3.7105	0.617638	1.36644e-11	1.59349e-09
AC098656.1	2.99652	4.28079	0.766405	1.37626e-11	1.59922e-09
EPO	18.6563	3.15983	0.531329	1.38305e-11	1.60139e-09
ASRGL1	238.056	-1.99891	0.327169	1.39202e-11	1.60605e-09
SLC39A4	1002.56	1.39801	0.216927	1.40016e-11	1.60974e-09
PCDHGB5	100.431	2.51273	0.428057	1.40904e-11	1.61424e-09
ACBD7	245.499	-2.28587	0.399018	1.42525e-11	1.62708e-09
MUC5B	2129.42	0.32132	0.616905	1.45472e-11	1.65492e-09
KLK14	418.109	4.00287	0.752661	1.47822e-11	1.6758e-09
XPC	1556.42	-0.829405	0.127257	1.5223e-11	1.71978e-09
AC090994.1	72.9255	4.17572	0.837132	1.56441e-11	1.76123e-09
IGHV3-62	106.115	-2.98655	0.5359	1.60138e-11	1.79255e-09
MSX2	117.379	2.04392	0.323173	1.60875e-11	1.79255e-09
ZSCAN12P1	43.4554	1.92119	0.308434	1.60511e-11	1.79255e-09
CCND1	10572	1.79307	0.283324	1.66243e-11	1.84604e-09
FAM81A	215.39	-1.92285	0.305194	1.7442e-11	1.93025e-09
LRP5	3884.23	1.3433	0.211559	1.76911e-11	1.94459e-09
PCDHB5	82.9051	2.59778	0.541833	1.7645e-11	1.94459e-09
ELMO3	1243.62	1.31954	0.209044	1.78582e-11	1.95635e-09
TRAV20	9.80413	-2.40581	0.395763	1.92311e-11	2.09967e-09
AL160314.2	9.79352	-1.5731	0.247464	1.9793e-11	2.1538e-09
PIEZO1	6596.49	0.976638	0.151245	2.23822e-11	2.42742e-09
TSPEAR-AS1	23.8667	3.72489	0.690724	2.27629e-11	2.46051e-09
TRBV6-5	24.4996	-2.13879	0.370124	2.30859e-11	2.48716e-09
AC011632.1	123.542	4.10837	0.758877	2.43311e-11	2.61266e-09
RIBC2	326.29	-1.6955	0.28238	2.46145e-11	2.6344e-09
PRR5	542.788	0.904628	0.14266	2.52564e-11	2.69424e-09
MAGEA3	331.847	6.69762	1.59902	2.5414e-11	2.70219e-09
NCK1	3123.41	-0.94058	0.147208	2.77803e-11	2.94417e-09
SYT14	60.481	3.20197	0.566788	2.95726e-11	3.12395e-09
OR2I1P	871.844	-2.53027	0.449071	2.98343e-11	3.14139e-09
ADAMTS20	40.1686	4.05402	0.66644	3.30714e-11	3.471e-09
INPP5D	2174.56	-1.42399	0.241143	3.3297e-11	3.48345e-09
ZNF41	720.68	-0.809503	0.126874	3.41534e-11	3.56159e-09
VPS9D1-AS1	324.687	1.71996	0.282981	3.48561e-11	3.62325e-09
TLR1	671.954	-1.60532	0.271614	3.49936e-11	3.62596e-09
DHRS2	270.979	3.1385	0.565115	3.58546e-11	3.70338e-09
AC105460.1	329.035	4.73131	0.805127	3.68397e-11	3.79309e-09
USB1	2773.69	1.00234	0.158992	3.9196e-11	4.02297e-09
IL12B	16.4297	-2.01856	0.339075	4.09592e-11	4.19072e-09
MCPH1	1167.4	-0.748111	0.11855	4.16003e-11	4.24297e-09
AKT1	6196.46	0.626871	0.0972873	4.21789e-11	4.28854e-09
PUSL1	525.827	0.739979	0.113221	4.28842e-11	4.33317e-09
VEGFC	542.845	1.8684	0.340756	4.27637e-11	4.33317e-09
CPT1A	4314.39	1.20239	0.190381	4.50935e-11	4.54229e-09
MAMDC4	496.727	-1.47411	0.243349	4.6567e-11	4.67625e-09
PRMT8	12	4.8225	1.07158	4.86828e-11	4.87368e-09
SOHLH2	32.5886	3.60508	0.618831	5.01955e-11	5.0097e-09
CCDC60	90.9766	-3.55087	0.793055	5.13774e-11	5.0829e-09
GLI2	565.398	2.34675	0.400771	5.12662e-11	5.0829e-09
NYAP1	45.2008	2.07823	0.338726	5.13977e-11	5.0829e-09
KC877982.1	42.8829	4.9708	1.05675	5.17289e-11	5.10016e-09
KSR1	2151.29	-1.1575	0.185343	5.38374e-11	5.292e-09
CCDC125	536.554	-0.772966	0.12033	5.40803e-11	5.29987e-09
VWA1	2883.92	0.907404	0.145368	5.52612e-11	5.39934e-09
DEFB126	7.31125	5.52763	0.997924	5.57622e-11	5.41244e-09
PLAU	8753.01	1.56358	0.254888	5.58944e-11	5.41244e-09
ZNF655	3597.64	0.692988	0.10714	5.58854e-11	5.41244e-09
SYN2	57.1217	3.69963	0.636027	5.79808e-11	5.59781e-09
NEURL3	110.081	-2.52175	0.441721	5.90083e-11	5.68016e-09
GDPD2	135.358	3.31895	0.599125	6.53857e-11	6.27548e-09
APCDD1L-DT	76.9536	3.04032	0.582629	6.70198e-11	6.39459e-09
SLF1	613.009	-0.813372	0.129402	6.70134e-11	6.39459e-09
RBP4	63.7198	3.80641	0.762763	6.7228e-11	6.3957e-09
AL513327.1	85.1739	-2.27234	0.408662	6.90898e-11	6.55366e-09
ZNF471	169.199	-1.95159	0.327519	6.97785e-11	6.59975e-09
AC026979.4	47.8624	-0.943179	0.149952	7.1131e-11	6.70817e-09
AC010343.3	33.4922	4.35803	0.847867	7.14811e-11	6.7217e-09
TEX41	52.3374	2.14687	0.3773	7.27138e-11	6.81792e-09
RFX5	3397.51	-1.02578	0.167858	7.45972e-11	6.97441e-09
AL163952.1	12.0707	3.08385	0.528014	7.73936e-11	7.20185e-09
CYP4F22	272.014	3.14371	0.629132	7.74726e-11	7.20185e-09
AP003327.2	12.2508	3.95281	0.602359	7.77669e-11	7.20862e-09
SPIC	18.0614	-4.14793	0.769931	7.99751e-11	7.39224e-09
CCNQ	719.758	0.640294	0.100099	8.08305e-11	7.45015e-09
MMP10	6891.39	3.38653	0.748578	8.19121e-11	7.52851e-09
ESR1	611.498	-2.39	0.427502	8.23679e-11	7.54908e-09
CHGB	1706.11	3.86914	0.83683	8.52738e-11	7.79345e-09
AC006299.1	6.16003	-2.87207	0.486134	8.66628e-11	7.89592e-09
AL391988.1	47.0291	1.24331	0.202261	8.68803e-11	7.89592e-09
OR6D1P	12.3369	3.59847	0.70784	8.94787e-11	8.10942e-09
C2orf16	65.9493	2.23382	0.39871	9.16004e-11	8.27864e-09
POTEE	8.75189	2.80085	0.467582	9.36009e-11	8.43601e-09
TRGV3	15.1456	-2.52826	0.453204	9.42341e-11	8.46962e-09
MEIOC	69.4646	-2.95086	0.546505	1.01609e-10	9.10734e-09
KRT17P3	79.1903	2.24866	0.376734	1.01969e-10	9.11445e-09
JADE1	1056.48	-0.806807	0.128971	1.02258e-10	9.11524e-09
ELOVL1	3950.66	0.851592	0.137332	1.02863e-10	9.12919e-09
KCNJ10	91.5589	-2.83433	0.502744	1.03164e-10	9.12919e-09
SPRED3	129.63	1.36602	0.232835	1.03256e-10	9.12919e-09
AL136981.3	143.957	4.12414	0.961306	1.07463e-10	9.47538e-09
DYRK1A	3766.78	-0.622892	0.0973045	1.10479e-10	9.68876e-09
MUC19	18.1703	-4.05738	0.737221	1.10331e-10	9.68876e-09
ZNF620	117.359	-1.63589	0.282644	1.11248e-10	9.73e-09
AC004846.1	57.0057	2.01503	0.356749	1.11605e-10	9.73509e-09
CXCR3	260.238	-1.69509	0.304601	1.13451e-10	9.86959e-09
CEP120	1151.63	-0.814958	0.133408	1.14494e-10	9.93384e-09
ADGRD1-AS1	38.076	5.60624	1.39772	1.15749e-10	1.0016e-08
IGFL2	135.425	2.95811	0.570593	1.18752e-10	1.01945e-08
TRBV5-1	55.3147	-2.03497	0.371969	1.1875e-10	1.01945e-08
YKT6	5318.87	0.660164	0.104183	1.18275e-10	1.01945e-08
DHCR7	3785.49	1.56748	0.262346	1.20699e-10	1.03344e-08
PDAP1	5324.56	0.77786	0.121249	1.23192e-10	1.05201e-08
ZMAT1	483.467	-1.76895	0.305123	1.3324e-10	1.13484e-08
WNT11	207.827	2.76987	0.50847	1.40503e-10	1.19358e-08
LINC00707	170.089	3.09939	0.637515	1.43203e-10	1.21335e-08
DNAAF5	1741.41	0.710629	0.111631	1.45097e-10	1.2262e-08
DMBT1	494.283	4.10016	1.04781	1.4571e-10	1.22819e-08
IMP4	2386.69	0.582224	0.0917208	1.46769e-10	1.23392e-08
MAGEA10	127.81	7.76654	2.14825	1.50364e-10	1.26089e-08
EVA1A	332.739	2.1144	0.404512	1.52409e-10	1.27233e-08
FGF19	861.525	6.24825	1.52613	1.5251e-10	1.27233e-08
CAAP1	826.213	-0.583042	0.0925331	1.5779e-10	1.31301e-08
CRTAM	101.092	-2.11566	0.397863	1.58837e-10	1.31835e-08
FURIN	6666.75	0.757348	0.122113	1.61048e-10	1.3333e-08
MECOM	1915.62	-1.75505	0.326511	1.63887e-10	1.35335e-08
KIAA1328	355.195	-0.865619	0.141754	1.66003e-10	1.36736e-08
KRT19P1	10.5299	-2.72075	0.567927	1.68105e-10	1.3777e-08
POU6F2	128.42	4.52645	1.11861	1.67892e-10	1.3777e-08
C2CD4D-AS1	169.13	-1.88319	0.312323	1.72424e-10	1.40601e-08
PHPT1	2383.2	-0.903587	0.147111	1.72192e-10	1.40601e-08
IGLV1-50	61.7653	-2.9589	0.54219	1.73785e-10	1.41356e-08
BOP1	2894.15	1.1337	0.185655	1.76012e-10	1.42456e-08
MIR6510	22.4661	-3.23362	0.665992	1.75599e-10	1.42456e-08
SUSD4	2767.57	-1.79738	0.315391	1.92404e-10	1.55337e-08
CENPK	736.206	-1.05631	0.178027	1.96181e-10	1.57994e-08
AC046129.1	18.3647	3.78173	0.707192	2.01704e-10	1.62041e-08
UBASH3A	254.679	-1.8032	0.32759	2.03137e-10	1.6279e-08
AL022316.1	19.5104	-2.61903	0.4891	2.03699e-10	1.62839e-08
AL079307.1	9.29628	3.11868	0.642432	2.06378e-10	1.64174e-08
LGR6	518.21	3.22074	0.668045	2.06022e-10	1.64174e-08
ANKRD44	1021.74	-1.24839	0.218946	2.07939e-10	1.65012e-08
NOC2L	4380.51	0.744248	0.118633	2.11543e-10	1.67464e-08
AL356274.2	13.907	3.72954	0.807207	2.12747e-10	1.68008e-08
CYP4X1	1074.28	-1.98945	0.366721	2.13549e-10	1.68233e-08
RNF149	3142.9	0.786726	0.129891	2.15063e-10	1.69016e-08
ACTN1	13063.5	1.29606	0.227629	2.2321e-10	1.74997e-08
DSC1	434.143	3.49314	0.588002	2.29208e-10	1.79267e-08
ADAM20P1	21.1021	1.86335	0.337464	2.32083e-10	1.80647e-08
KLK5	1867.49	3.77127	0.773232	2.31622e-10	1.80647e-08
FGD5-AS1	4726.01	-0.663313	0.107271	2.37359e-10	1.84313e-08
IGLV9-49	522.836	-3.53687	0.782298	2.40119e-10	1.86012e-08
BPIFB2	1463.25	6.4169	2.06573	2.44445e-10	1.88914e-08
AGPAT4	645.493	1.41197	0.238201	2.52802e-10	1.94909e-08
BPIFC	55.7369	4.34204	0.930019	2.60424e-10	2.00311e-08
SLC6A20	15.47	2.99057	0.551916	2.62935e-10	2.01765e-08
PROSER2-AS1	81.5451	-2.5928	0.505554	2.65147e-10	2.02984e-08
TLX2	61.4406	-2.65196	0.542137	2.70259e-10	2.05928e-08
ZNF808	247.078	-1.18824	0.198583	2.69968e-10	2.05928e-08
SLFN13	2458.44	-1.84785	0.338654	2.73263e-10	2.07731e-08
CPEB1	95.4858	-2.51677	0.466769	2.7476e-10	2.07921e-08
L3HYPDH	325.002	1.10198	0.185727	2.7543e-10	2.07921e-08
MAGEA9B	20.1632	7.70198	1.90172	2.75422e-10	2.07921e-08
AMY2B	285.205	-1.44916	0.251537	2.81826e-10	2.12257e-08
RALGPS1	710.905	-1.49601	0.258272	2.85105e-10	2.1423e-08
SCNN1D	462.251	2.13409	0.387811	2.86451e-10	2.14746e-08
ABRA	140.707	0.367755	0.646976	2.89084e-10	2.16222e-08
LINC01980	99.9344	4.00402	0.911427	2.90298e-10	2.16631e-08
BAALC-AS1	262.362	1.31605	0.224908	2.95826e-10	2.20251e-08
SOSTDC1	570.793	2.82505	0.560363	2.97989e-10	2.21356e-08
DOCK10	1566.73	-1.32838	0.237562	2.99761e-10	2.22165e-08
DLX2	95.5163	3.36084	0.715049	3.02612e-10	2.23768e-08
AC010595.1	10.1301	5.85578	1.51475	3.16132e-10	2.33235e-08
OXNAD1	553.708	-0.784086	0.128727	3.24323e-10	2.38737e-08
CAV1	8211.43	1.76145	0.323287	3.27263e-10	2.40358e-08
SIGIRR	1200.63	-0.984787	0.170548	3.33498e-10	2.44385e-08
LTBR	6280.83	0.882694	0.145697	3.58006e-10	2.61755e-08
RPL23AP11	6.99488	3.15028	0.562912	3.60818e-10	2.63219e-08
LINC00158	6.21825	-3.2139	0.563446	3.69559e-10	2.68993e-08
ARHGDIA	11170.9	0.569338	0.0927151	3.75484e-10	2.72695e-08
BPIFA1	399.192	7.2778	2.12257	3.77853e-10	2.73196e-08
CACHD1	747.473	1.36894	0.232261	3.77295e-10	2.73196e-08
CR1L	21.5085	-3.04454	0.612871	3.82704e-10	2.7609e-08
FSTL5	31.6836	4.81997	1.20464	3.83848e-10	2.76303e-08
KLHL35	254.494	-2.16502	0.416865	3.85395e-10	2.76804e-08
NR1D2	3157.76	-0.89919	0.152226	3.89589e-10	2.792e-08
FAM13B	1379.54	-0.858602	0.144688	3.90665e-10	2.79355e-08
FSCN1	15453.2	1.27773	0.214565	3.95755e-10	2.82318e-08
SUN3	14.041	3.5378	0.671167	3.96543e-10	2.82318e-08
METTL4	698.233	-0.581241	0.0956682	4.03885e-10	2.86917e-08
AC016876.1	386.235	-1.27753	0.215937	4.21511e-10	2.98786e-08
THEMIS	152.784	-1.88233	0.363322	4.30761e-10	3.04679e-08
IGKV1D-43	136.183	-3.82722	0.927124	4.32242e-10	3.05064e-08
AC100839.2	7.33777	6.57163	1.45795	4.39642e-10	3.0828e-08
SIM2	1499.63	-2.45018	0.456267	4.38211e-10	3.0828e-08
SIRPG	307.744	-1.71701	0.32554	4.38879e-10	3.0828e-08
ITPRID2	7498.13	1.08529	0.185915	4.83655e-10	3.38413e-08
OR51B5	15.9483	6.6202	1.42057	5.0939e-10	3.55655e-08
FOXF2	331.538	1.36794	0.245057	5.18412e-10	3.61179e-08
AC027329.1	18.3026	2.79577	0.530084	5.24978e-10	3.64972e-08
EGOT	39.6654	-2.40958	0.460389	5.37786e-10	3.73079e-08
FLT3	115.75	-1.74147	0.324451	5.43642e-10	3.76339e-08
C20orf197	38.3483	2.19591	0.383952	5.74775e-10	3.97047e-08
CD2	1306.07	-1.54426	0.291164	5.85555e-10	4.03636e-08
GPR50	118.754	4.89431	1.08814	5.90763e-10	4.06365e-08
ZNF367	1078.38	-1.20341	0.210034	5.93641e-10	4.07483e-08
CDIPT	2540.74	0.625099	0.103479	5.9677e-10	4.08614e-08
LNPEP	4087.3	-0.730791	0.121282	5.97801e-10	4.08614e-08
ELF2	1695.21	-0.482164	0.0784381	6.08243e-10	4.1488e-08
SYT12	265.435	2.29886	0.423952	6.11117e-10	4.15969e-08
EPB41L4A	670.527	-1.17815	0.205731	6.23892e-10	4.23777e-08
CCDC25	1720.28	-0.564379	0.0931426	6.26665e-10	4.24774e-08
PDIA6	11976.4	0.817734	0.138281	6.37394e-10	4.31125e-08
PPP6R3	5741.01	0.900792	0.151632	6.38684e-10	4.31125e-08
FOXRED2	3326.9	-1.11566	0.192868	6.50241e-10	4.38017e-08
AC078925.4	52.1892	5.31678	1.25493	6.68907e-10	4.4966e-08
AKR1C7P	24.1467	2.36981	0.467275	6.72012e-10	4.50816e-08
YIF1A	2027.52	0.722499	0.121559	6.73423e-10	4.50833e-08
IGSF9B	888.122	-2.41048	0.435027	7.14862e-10	4.77592e-08
STEAP1	757.604	1.39417	0.249288	7.48493e-10	4.98016e-08
THSD1	608.83	1.74378	0.309542	7.48163e-10	4.98016e-08
EZH1	1695.32	-0.739316	0.124076	7.50807e-10	4.98536e-08
SLC7A5	14688.3	1.82769	0.333818	7.83501e-10	5.19185e-08
RORB-AS1	5.07831	-4.47124	0.897742	7.98941e-10	5.2834e-08
INHBB	377.093	1.9008	0.360944	8.00868e-10	5.2854e-08
NR3C2	313.671	-1.91582	0.360032	8.06058e-10	5.30889e-08
RAB3B	159.279	1.97895	0.381125	8.14204e-10	5.34121e-08
TRAV1-2	11.3387	-2.06692	0.373271	8.1589e-10	5.34121e-08
TTI2	576.694	-0.516931	0.0857151	8.15398e-10	5.34121e-08
C17orf99	43.5296	-1.82706	0.334705	8.25602e-10	5.39393e-08
IGKV2-4	54.4917	-4.33533	0.99665	8.31011e-10	5.41839e-08
SFMBT1	733.897	-0.786896	0.134104	8.52504e-10	5.54741e-08
DELE1	1807.16	-0.600054	0.0995197	8.54831e-10	5.55145e-08
PPWD1	1374.73	-0.539575	0.0886499	8.695e-10	5.63547e-08
RBBP9	1629.67	-0.831103	0.143223	8.74736e-10	5.65813e-08
AC104459.1	5.8402	3.43016	0.60678	9.51241e-10	6.14079e-08
LGALS9	2809.05	-1.4064	0.262202	9.53841e-10	6.14538e-08
IRX6	314.545	-2.57808	0.505264	9.6189e-10	6.18499e-08
AC022150.4	126.176	-1.41175	0.257155	9.75708e-10	6.26146e-08
B3GALT5-AS1	164.737	-3.02809	0.629167	9.77938e-10	6.26342e-08
CXCR6	380.411	-1.5319	0.2861	9.82448e-10	6.27995e-08
DMXL1	2209.1	-0.727076	0.122722	1.00688e-09	6.42351e-08
AC131206.1	14.6137	2.90052	0.587529	1.0396e-09	6.61739e-08
TMEM87B	2227.5	0.711424	0.122162	1.04134e-09	6.61739e-08
PICSAR	21.0359	3.719	0.647289	1.04339e-09	6.61752e-08
TYK2	5457.87	-0.695639	0.116996	1.0696e-09	6.7705e-08
SRPK2	2633.97	0.997082	0.165679	1.07724e-09	6.80567e-08
KLC1	1304.21	0.610987	0.103175	1.10129e-09	6.94411e-08
PWWP2A	993.277	-0.590022	0.0975164	1.10482e-09	6.95287e-08
AREG	1906.49	2.64752	0.527243	1.11456e-09	7.00064e-08
ARPC1A	1316.64	0.925704	0.155568	1.13531e-09	7.11723e-08
MORC2-AS1	26.0112	-2.1652	0.388702	1.18693e-09	7.42655e-08
DGCR2	5589.14	0.565663	0.0937447	1.18935e-09	7.42741e-08
GAL	109.834	3.45506	0.727714	1.20803e-09	7.52956e-08
SH2D5	223.376	2.25813	0.422757	1.21321e-09	7.54743e-08
ZNF718	285.387	-1.08896	0.197346	1.22684e-09	7.61766e-08
GCSAM	570.525	-1.85271	0.362535	1.2906e-09	7.9983e-08
TLL1	178.463	1.89782	0.374245	1.35644e-09	8.39031e-08
UFSP1	58.2145	1.04034	0.176663	1.36581e-09	8.43228e-08
TRAV12-2	27.3411	-2.13345	0.415823	1.39337e-09	8.58612e-08
LINC01518	31.0791	3.52538	0.777292	1.44809e-09	8.90644e-08
IGSF8	1991.67	0.795305	0.135614	1.45318e-09	8.92087e-08
CBX7	1650.76	-1.03158	0.182911	1.46394e-09	8.96998e-08
HACL1	581.431	-0.69229	0.119374	1.48372e-09	9.07411e-08
BUD31	2435.96	0.706517	0.118329	1.50698e-09	9.19908e-08
WDR76	1458.62	-1.00838	0.176887	1.52174e-09	9.27181e-08
AL033397.1	66.5087	3.88303	0.987028	1.52694e-09	9.28609e-08
CHRNA6	67.9535	-3.01145	0.622637	1.54438e-09	9.32244e-08
OSTN-AS1	7.30737	-3.34164	0.707866	1.54171e-09	9.32244e-08
RAB38	1864.62	1.78861	0.335527	1.5403e-09	9.32244e-08
RPL7	12393.3	0.770436	0.133999	1.54018e-09	9.32244e-08
AC023202.1	22.8661	-3.23533	0.70747	1.55093e-09	9.34464e-08
AVL9	2068.92	0.551349	0.0926114	1.56084e-09	9.38698e-08
CCR5	657.34	-1.58135	0.306216	1.56426e-09	9.39016e-08
SPATA2L	368.943	0.743722	0.128138	1.57529e-09	9.43899e-08
AC105446.1	20.3139	2.12153	0.4056	1.58588e-09	9.48498e-08
RHOD	2311.29	1.74746	0.318652	1.58929e-09	9.48789e-08
DPP3	2451.3	0.836353	0.143543	1.61451e-09	9.6208e-08
RNF212	666.925	-2.55677	0.569056	1.66493e-09	9.90314e-08
LINC02241	16.7477	5.62996	1.23835	1.66916e-09	9.9102e-08
SSTR2	223.645	-2.19084	0.427485	1.69801e-09	1.00631e-07
AKR1C3	2254.65	2.55148	0.526549	1.7163e-09	1.0153e-07
DDX10	989.211	0.741788	0.128988	1.72298e-09	1.0174e-07
LAMTOR4	2038.71	0.641956	0.108803	1.73419e-09	1.02216e-07
TRBV9	25.4437	-1.9509	0.389851	1.76981e-09	1.04127e-07
KLB	44.3952	-1.96906	0.353195	1.79581e-09	1.05279e-07
SPRR2B	1337.55	4.20724	0.880883	1.79585e-09	1.05279e-07
SIGLEC8	66.7856	-2.38893	0.483151	1.80319e-09	1.05519e-07
RPS27P16	3.07063	2.91344	0.563176	1.82214e-09	1.06246e-07
TRPV6	239.618	-2.41734	0.514195	1.82116e-09	1.06246e-07
MTHFD1L	1382.79	0.98687	0.1693	1.83919e-09	1.06857e-07
SLC35F3	173.339	2.50621	0.530621	1.83658e-09	1.06857e-07
AC025244.1	4.55624	5.30597	0.976337	1.85034e-09	1.07122e-07
HLF	1316.77	-1.83329	0.342998	1.8482e-09	1.07122e-07
SLC5A11	10.0332	3.0173	0.606082	1.85908e-09	1.07437e-07
ZNF644	2501.61	-0.47348	0.0792358	1.88403e-09	1.08686e-07
SLC7A8	4792.94	1.61275	0.296788	1.95986e-09	1.1286e-07
AC099066.2	95.2007	2.24555	0.414551	1.9806e-09	1.13853e-07
ABHD18	587.724	-0.551231	0.0932322	2.03681e-09	1.16878e-07
KRT1	7237.54	3.96246	0.807055	2.05566e-09	1.17545e-07
SERPINE1	11638.6	2.2529	0.406205	2.05524e-09	1.17545e-07
STAT5A	2062.92	-0.949933	0.167858	2.06705e-09	1.17989e-07
SLC25A13	1473.51	0.781195	0.136026	2.07646e-09	1.18318e-07
AP002336.2	13.9365	2.50841	0.429641	2.13436e-09	1.21405e-07
ALDH18A1	3239.6	0.587748	0.100931	2.1486e-09	1.22002e-07
ZNF300	534.538	-1.61944	0.317506	2.1615e-09	1.2252e-07
IGHV3OR16-8	28.1495	-2.64371	0.552776	2.19456e-09	1.23962e-07
NIP7	1788.41	0.833285	0.143121	2.19192e-09	1.23962e-07
EAF2	250.955	-1.13825	0.20689	2.20723e-09	1.24462e-07
SHE	452.381	-1.59752	0.29397	2.24772e-09	1.26525e-07
LINC01615	92.5503	2.11135	0.423461	2.28058e-09	1.28154e-07
DCAF13	2477.23	0.704973	0.122496	2.29314e-09	1.28637e-07
NEURL1B	4023.99	-1.12336	0.200862	2.33064e-09	1.30516e-07
SLC3A2	8659.95	1.1358	0.204088	2.36389e-09	1.3215e-07
LSAMP-AS1	6.28166	3.10858	0.61857	2.37491e-09	1.32539e-07
AC025881.1	2.63047	5.58575	1.06379	2.47544e-09	1.37442e-07
AC122685.1	23.9863	3.92939	0.846617	2.47402e-09	1.37442e-07
NCLN	3664.33	0.600721	0.103266	2.47334e-09	1.37442e-07
PYGL	5264.99	1.79544	0.328412	2.51738e-09	1.39532e-07
SAP30L	2121.48	-0.792899	0.138721	2.57389e-09	1.42422e-07
ADCY6	1355.94	-1.04091	0.189615	2.58674e-09	1.42648e-07
SYT13	57.8538	4.26439	1.15522	2.58515e-09	1.42648e-07
KIF24	604.761	-1.01461	0.182306	2.64644e-09	1.45693e-07
SLA	1071.06	-1.31314	0.252365	2.66418e-09	1.46422e-07
CRISPLD1	681.084	1.73045	0.34002	2.72818e-09	1.49686e-07
AL356317.1	6.34919	-2.18042	0.414142	2.75348e-09	1.5082e-07
ZNHIT1	2422.99	0.651185	0.110794	2.8336e-09	1.54948e-07
ZNF540	75.7577	-1.42834	0.264418	2.85457e-09	1.55833e-07
ACVR1	1946.56	0.819237	0.143175	2.88484e-09	1.56867e-07
IKZF3	2195.93	-1.75686	0.364943	2.88992e-09	1.56867e-07
KCNK9	26.0658	2.07429	0.387633	2.89134e-09	1.56867e-07
MYBPC2	5243.58	1.673	1.02682	2.8928e-09	1.56867e-07
RNPC3	624.688	-0.859263	0.154877	3.00798e-09	1.62841e-07
LINC-ROR	14.6355	4.01795	1.02699	3.02135e-09	1.63293e-07
SRM	2961.24	0.779276	0.133276	3.05959e-09	1.65086e-07
HOXC13	190.236	2.81304	0.52435	3.07005e-09	1.65376e-07
ADGRB1	387.113	2.69812	0.59837	3.14259e-09	1.68725e-07
SLC25A5P5	17.935	2.14936	0.402382	3.1375e-09	1.68725e-07
ENPP6	190.596	-3.02674	0.68286	3.17464e-09	1.70165e-07
METTL7B	89.7959	2.43124	0.50597	3.21358e-09	1.71802e-07
OCA2	245.353	-2.72003	0.737773	3.21575e-09	1.71802e-07
SERPINH1	12548.9	1.51992	0.284569	3.23471e-09	1.72532e-07
HHIPL2	11.7801	2.17322	0.419232	3.33341e-09	1.77506e-07
APOBEC3H	77.9084	-1.54383	0.307773	3.36442e-09	1.78657e-07
ZNF420	275.629	-1.09987	0.198655	3.36602e-09	1.78657e-07
ATP13A2	2984.54	0.854226	0.152831	3.37479e-09	1.78831e-07
AL355834.2	10.3777	2.48661	0.485032	3.42832e-09	1.81277e-07
IER3	4036.68	1.66127	0.302099	3.43209e-09	1.81277e-07
NEB	11667.2	3.10513	0.77754	3.44247e-09	1.81531e-07
AJAP1	292.614	2.49188	0.59803	3.47347e-09	1.82568e-07
LINC02575	13.7463	3.94505	0.823117	3.47166e-09	1.82568e-07
ZSCAN23	15.4108	2.22221	0.437035	3.47898e-09	1.82568e-07
LINC02065	13.3862	-2.88904	0.596705	3.49953e-09	1.83351e-07
TRBV7-9	55.573	-1.8113	0.368042	3.63917e-09	1.9036e-07
AP001099.1	34.8819	-3.70164	0.730906	3.66058e-09	1.90867e-07
DEC1	53.0792	2.3561	0.499083	3.66026e-09	1.90867e-07
C19orf38	95.2535	-1.25774	0.241322	3.71104e-09	1.93188e-07
TRIM73	18.2368	-1.58046	0.301047	3.73201e-09	1.93969e-07
GLIS1	91.199	1.59823	0.30704	3.77395e-09	1.95639e-07
KRT15	49705.9	-2.35556	0.542112	3.77617e-09	1.95639e-07
IGF2BP1	431.58	3.56044	0.842326	3.79034e-09	1.96061e-07
ABCD2	68.598	-1.59108	0.310779	3.80389e-09	1.9645e-07
FKBP1B	77.9284	1.16993	0.221348	3.82128e-09	1.97035e-07
TRMT61A	837.65	0.816855	0.144239	3.84796e-09	1.98097e-07
TAGLN3	29.5064	2.65226	0.595529	3.9074e-09	2.00839e-07
LINC02167	165.357	8.1438	2.87525	3.93709e-09	2.02046e-07
WDR48	1990.48	-0.67681	0.119898	4.0016e-09	2.05033e-07
SYT5	61.3452	3.07408	0.813278	4.05507e-09	2.07446e-07
ARHGEF3	2108.63	-0.844194	0.154343	4.09195e-09	2.09004e-07
PARM1	4675.1	-2.39313	0.525898	4.14222e-09	2.1124e-07
PEG10	1506.5	2.54526	0.519899	4.19713e-09	2.13705e-07
ZYG11A	244.553	-1.91371	0.378212	4.22498e-09	2.14787e-07
MOSPD3	663.027	0.701236	0.122793	4.23734e-09	2.15079e-07
GALNS	1439.91	0.982064	0.178447	4.2671e-09	2.16253e-07
LINC01249	20.4083	0.278244	0.601184	4.32179e-09	2.18481e-07
STX1A	303.07	1.17059	0.215462	4.32449e-09	2.18481e-07
IL11	337.488	2.03315	0.401782	4.37071e-09	2.20474e-07
RUNDC3A-AS1	28.098	1.948	0.386702	4.428e-09	2.23018e-07
SLC25A39	5924.58	0.683392	0.120196	4.46791e-09	2.2468e-07
DYNC2H1	1021.44	1.80894	0.370702	4.49601e-09	2.25744e-07
MIR155HG	98.3909	-1.41636	0.280523	4.69983e-09	2.35498e-07
YTHDC2	2074.71	-0.571708	0.0999184	4.70474e-09	2.35498e-07
LINC00355	18.7719	8.96588	1.74758	4.74808e-09	2.37302e-07
NAV3	191.776	1.94238	0.391649	4.80201e-09	2.39206e-07
SV2B	407.326	-2.75628	0.568811	4.80448e-09	2.39206e-07
ZNF83	1220.61	-1.21498	0.228963	4.80823e-09	2.39206e-07
ATAD3A	1495.54	0.644323	0.111435	4.87779e-09	2.42296e-07
TRIM74	12.039	-1.76071	0.329821	4.90886e-09	2.43467e-07
GKAP1	140.46	-1.17884	0.221434	4.92879e-09	2.44084e-07
CYP1A1	5.2249	2.86552	0.579839	5.02213e-09	2.476e-07
ITGA6	31182.1	1.29132	0.238501	5.00952e-09	2.476e-07
PIAS1	2201.68	-0.541414	0.0948017	5.02262e-09	2.476e-07
MED7	443.355	-0.557915	0.0965067	5.10178e-09	2.51122e-07
IGKV1OR2-108	266.334	-2.65126	0.557749	5.11171e-09	2.5123e-07
SREK1	3420.4	-0.413832	0.0712131	5.12713e-09	2.51608e-07
LINC02584	7.91202	3.12093	0.635574	5.26736e-09	2.58101e-07
DDX18	3972.18	0.511267	0.0891193	5.29036e-09	2.58838e-07
AC104031.1	5.86444	2.40784	0.436488	5.31367e-09	2.59588e-07
BHLHE40-AS1	78.0341	-1.06466	0.190051	5.32542e-09	2.59772e-07
RAB11FIP5	1801.11	0.854464	0.153416	5.38941e-09	2.625e-07
LPCAT2	1730.62	0.953014	0.175903	5.41244e-09	2.63228e-07
TRAPPC13	819.254	-0.495432	0.0849369	5.50511e-09	2.67335e-07
DOK4	1019.11	0.818869	0.147097	5.60934e-09	2.7199e-07
LCE3E	332.037	3.33833	0.754103	5.84116e-09	2.82809e-07
NOTUM	172.256	2.21825	0.475684	5.89286e-09	2.84889e-07
UPP1	2431.64	1.47991	0.278926	5.90869e-09	2.8523e-07
GAS1RR	51.5937	-1.35455	0.251631	6.03763e-09	2.91023e-07
YPEL1	244.661	-1.63093	0.319365	6.06284e-09	2.91806e-07
RDH12	217.015	2.81096	0.641122	6.0768e-09	2.92045e-07
TMEM178B	1526.14	-2.79316	0.556112	6.10447e-09	2.92943e-07
IFNG-AS1	42.8696	-2.62339	0.548488	6.12664e-09	2.93573e-07
AC114956.2	54.4204	2.14167	0.40664	6.15357e-09	2.9443e-07
CFL1	32479	0.637538	0.113724	6.18876e-09	2.95246e-07
OPN3	620.009	1.08774	0.194234	6.17992e-09	2.95246e-07
SLC38A4	160.963	2.02632	0.410063	6.20753e-09	2.95708e-07
C19orf84	22.0819	2.34907	0.46324	6.53206e-09	3.10712e-07
WDFY2	1537.75	0.779432	0.141041	6.60965e-09	3.13944e-07
APBB1IP	676.81	-1.33667	0.266672	6.72919e-09	3.19156e-07
AC007191.1	84.3637	-1.19922	0.220846	6.76792e-09	3.20526e-07
RTN4	12269.1	0.807214	0.143984	6.80706e-09	3.2191e-07
AC005840.2	56.6444	1.19305	0.222752	6.8997e-09	3.25818e-07
TMC8	2481.57	-1.49507	0.303584	6.93553e-09	3.27035e-07
OAF	1180.99	0.915695	0.170966	7.00311e-09	3.29744e-07
CGGBP1	3412.74	-0.622551	0.111154	7.03028e-09	3.30545e-07
QSOX1	6400.69	0.827234	0.147622	7.08734e-09	3.32747e-07
CDIP1	1614.55	-0.710984	0.126591	7.25137e-09	3.39958e-07
SCN5A	129.392	2.41558	0.578867	7.41703e-09	3.47224e-07
TSTD2	884.052	-0.591264	0.105291	7.4627e-09	3.4886e-07
TMEM98	859.283	1.44769	0.289741	7.52631e-09	3.51328e-07
LINC02582	78.1543	5.08555	1.08274	7.53802e-09	3.51371e-07
CIITA	3570.15	-1.59114	0.334113	7.56957e-09	3.52337e-07
FEZ1	812.997	1.53326	0.304622	7.68006e-09	3.56969e-07
ZNF667	213.907	-2.26115	0.46511	7.74332e-09	3.59396e-07
NT5E	1473.43	1.702	0.357363	7.83635e-09	3.63196e-07
AC010327.4	11.8433	3.32214	0.759939	7.90124e-09	3.65602e-07
B9D2	188.751	-0.749641	0.138053	7.91074e-09	3.65602e-07
SDF4	7053.91	0.627022	0.111633	7.93699e-09	3.66295e-07
C21orf62-AS1	47.5962	-1.02872	0.190158	8.03894e-09	3.70474e-07
ZNF774	221.33	-0.994884	0.181536	8.27756e-09	3.80932e-07
CHRNA7	42.8256	-2.11299	0.432954	8.46652e-09	3.89077e-07
ARL2BP	1416.22	0.624424	0.110778	8.57723e-09	3.93162e-07
HTR1D	16.1032	2.39829	0.494534	8.57957e-09	3.93162e-07
THBS1	8159.55	1.49194	0.306547	8.61994e-09	3.94456e-07
FAM86C1	237.64	1.056	0.18983	8.75327e-09	3.99434e-07
RAG1	188.725	1.71305	0.325407	8.752e-09	3.99434e-07
BAALC	159.615	2.1315	0.42181	8.82506e-09	4.02146e-07
CCDC174	804.84	-0.546663	0.0977929	8.96797e-09	4.08087e-07
AL358334.2	27.9803	2.42341	0.447816	9.00851e-09	4.09359e-07
AP001830.1	30.1665	2.27449	0.505588	9.06966e-09	4.11563e-07
TENM2	4561.31	2.27509	0.432057	9.59596e-09	4.34839e-07
ZNF33A	1793.11	-0.600523	0.107453	9.64412e-09	4.36413e-07
POLR2J	1106.9	0.637096	0.111053	9.68383e-09	4.37602e-07
AL355916.1	31.5354	1.41967	0.271023	9.76798e-09	4.39647e-07
ITGAL	1929.71	-1.58691	0.335345	9.76964e-09	4.39647e-07
TUBB2A	993.281	1.50157	0.274136	9.75175e-09	4.39647e-07
DCBLD1	1415.4	1.10694	0.202222	9.79518e-09	4.40188e-07
AC128657.1	8.28273	4.73818	1.0954	9.90873e-09	4.44676e-07
PPP1R35	603.768	0.781837	0.141926	9.95155e-09	4.45983e-07
JKAMP	1451.45	0.674891	0.121823	9.97336e-09	4.46345e-07
BRD8	2576.65	-0.60367	0.108038	1.01302e-08	4.52741e-07
NCF4	905.044	-1.40514	0.285391	1.02441e-08	4.57205e-07
AC119150.1	4.00684	3.10916	0.595948	1.02627e-08	4.57409e-07
TIFA	1048.63	-0.657798	0.120133	1.03029e-08	4.57943e-07
TNFRSF13B	130.979	-2.44081	0.61425	1.02951e-08	4.57943e-07
GJB2	21890.5	2.12897	0.41226	1.03671e-08	4.60169e-07
EFR3B	112.768	1.57787	0.328471	1.04702e-08	4.64114e-07
AC099506.1	2.75214	2.92099	0.597587	1.06841e-08	4.72951e-07
AC010478.1	54.2629	-2.67227	0.525731	1.07243e-08	4.7344e-07
PLBD2	3717.21	0.61363	0.111561	1.07138e-08	4.7344e-07
PUS7	1466.96	1.03108	0.185469	1.07567e-08	4.7423e-07
AC026471.5	1.97184	-4.89624	1.289	1.07904e-08	4.75069e-07
IGKV2OR22-4	34.493	-2.67616	0.683297	1.10015e-08	4.8371e-07
RAB1A	6125.98	0.453341	0.080355	1.1054e-08	4.8536e-07
CSMD3	20.4929	4.46516	0.902286	1.109e-08	4.86286e-07
FTH1P22	26.8538	-1.78888	0.370482	1.11543e-08	4.88449e-07
OSTC	2577.41	0.603199	0.10818	1.12493e-08	4.91944e-07
LCE3D	1448.06	3.16779	0.776639	1.12767e-08	4.92481e-07
ZDHHC24	720.535	0.715802	0.131588	1.14519e-08	4.99465e-07
AL138789.1	33.1182	3.1841	1.0912	1.15875e-08	5.03669e-07
DBH-AS1	124.76	-1.6907	0.350052	1.15755e-08	5.03669e-07
TREX2	133.169	1.91527	0.365322	1.15948e-08	5.03669e-07
CYB5RL	418.448	-0.86093	0.156896	1.17425e-08	5.09289e-07
MAGI3	1562.79	-0.866814	0.161019	1.17711e-08	5.09289e-07
SCML4	207.524	-1.99718	0.459022	1.17687e-08	5.09289e-07
AC010203.1	24.0721	-1.27895	0.250163	1.18374e-08	5.11476e-07
ZNF319	686.045	0.674385	0.120886	1.20363e-08	5.19383e-07
PDGFB	863.615	1.10215	0.20527	1.20551e-08	5.19501e-07
TNNT3	19129.6	1.99163	0.797001	1.22065e-08	5.25331e-07
ERBIN	4516.4	-0.447923	0.0803882	1.2371e-08	5.31709e-07
SYK	4421.92	-0.909049	0.174392	1.24338e-08	5.33701e-07
LPCAT1	3074.71	1.04965	0.198207	1.2483e-08	5.35107e-07
CYP4F11	1077.26	2.73139	0.655481	1.25683e-08	5.38055e-07
SHANK2	720.771	2.51025	0.575813	1.29004e-08	5.51548e-07
MFAP2	1577.63	1.63394	0.354337	1.29637e-08	5.53525e-07
AC073578.1	1.52594	4.02615	0.831415	1.30276e-08	5.55525e-07
TFPI2	406.985	2.51317	0.734985	1.31317e-08	5.59233e-07
MYO5A	2705.08	1.05582	0.197603	1.32216e-08	5.62322e-07
SH3BP5	1869.58	-1.54499	0.313954	1.3494e-08	5.7316e-07
ADORA2A-AS1	59.4723	-2.55478	0.535653	1.35228e-08	5.73634e-07
AUP1	5902.3	0.50522	0.0918117	1.35456e-08	5.73855e-07
ZBED6CL	647.752	-1.29459	0.256183	1.36202e-08	5.76265e-07
C9orf72	869.631	-0.993886	0.190068	1.36463e-08	5.76617e-07
KLF10	4587.46	0.969662	0.175151	1.38358e-08	5.83586e-07
LINC00858	9.24793	3.22956	0.652929	1.38471e-08	5.83586e-07
AC011029.1	11.9668	4.09629	1.21921	1.39183e-08	5.85828e-07
TRAV13-2	12.1456	-2.02467	0.418232	1.4166e-08	5.95485e-07
SSB	3304.94	0.572814	0.102439	1.41987e-08	5.96091e-07
PAQR5	417.143	1.75212	0.369855	1.45323e-08	6.09306e-07
AKNA	3046.07	-1.07428	0.215984	1.47965e-08	6.17997e-07
AL390778.2	45.4182	-3.97653	0.921328	1.47813e-08	6.17997e-07
MTA1	2483.87	0.734537	0.136619	1.47599e-08	6.17997e-07
PCM1	5668.67	-0.708128	0.131272	1.49101e-08	6.21942e-07
FAM222A	453.596	-1.4356	0.281885	1.53631e-08	6.40019e-07
KTN1-AS1	138.854	1.11644	0.211685	1.56298e-08	6.50295e-07
AP005131.5	2.41824	3.25519	0.715927	1.57861e-08	6.55961e-07
AC002454.1	5.58476	2.73523	0.544535	1.58614e-08	6.58249e-07
IGKV3-7	259.824	-2.67209	0.704694	1.59152e-08	6.5964e-07
BCAP31	7250.56	0.583988	0.104921	1.60155e-08	6.62953e-07
AUH	501.227	-0.678952	0.123337	1.64464e-08	6.79923e-07
CAMK2N1	856.109	1.67864	0.360607	1.66618e-08	6.87954e-07
ZNF527	220.696	-0.929512	0.175485	1.68662e-08	6.95511e-07
CELSR3	854.866	-1.54358	0.338034	1.71322e-08	7.05586e-07
SAP30L-AS1	87.2192	-1.0157	0.195434	1.74171e-08	7.16414e-07
AL031736.1	6.20833	3.16114	0.640294	1.74602e-08	7.17278e-07
SEPSECS	575.772	-0.704809	0.13233	1.8066e-08	7.41232e-07
LIPN	22.5911	2.87339	0.597405	1.81056e-08	7.41768e-07
SDR9C7	367.805	2.62612	0.546465	1.81247e-08	7.41768e-07
KLRB1	142.957	-1.48913	0.315761	1.82496e-08	7.45939e-07
MRTO4	2277.12	0.614401	0.110574	1.83071e-08	7.47351e-07
ING3	536.234	-0.70131	0.13007	1.84111e-08	7.50658e-07
AC024581.1	4.56214	3.25332	0.617845	1.9155e-08	7.77091e-07
NKX2-3	200.382	-2.98557	0.617597	1.91406e-08	7.77091e-07
PGPEP1	891.935	-1.02352	0.197573	1.91306e-08	7.77091e-07
ZNF157	22.0949	-2.21737	0.491514	1.91424e-08	7.77091e-07
KIAA1324L	689.927	1.56463	0.318867	1.92133e-08	7.78484e-07
DSCAML1	36.2718	-2.31831	0.47177	1.95518e-08	7.91216e-07
CCDC85B	1104.47	0.867415	0.160396	1.99117e-08	8.04778e-07
AC040160.1	20.4376	1.22175	0.244865	2.02467e-08	8.17305e-07
TRBV20-1	71.9764	-1.4518	0.300711	2.02788e-08	8.17585e-07
BRMS1	2813.55	0.817958	0.151003	2.03414e-08	8.19079e-07
GLS2	293.613	-1.63456	0.340576	2.03662e-08	8.19079e-07
SYNJ1	920.611	-0.581046	0.104711	2.04414e-08	8.21087e-07
B4GALNT1	736.504	1.98425	0.421437	2.06232e-08	8.27367e-07
AC139795.1	117.245	-1.49862	0.303847	2.06541e-08	8.27589e-07
TRAV8-6	23.8199	-1.66509	0.351207	2.0713e-08	8.28928e-07
F2RL1	1277.62	2.15248	0.44097	2.08264e-08	8.32443e-07
PPIF	5994.77	1.04055	0.19124	2.09967e-08	8.3822e-07
SCG5	93.703	1.53724	0.326615	2.11954e-08	8.45114e-07
CALHM6	72.9748	-1.63673	0.33435	2.14416e-08	8.53885e-07
FSTL3	1264.51	1.87155	0.390987	2.154e-08	8.56756e-07
C11orf95	900.576	0.752744	0.140394	2.18303e-08	8.67242e-07
ARMC10	1282.37	0.891258	0.163189	2.19981e-08	8.72208e-07
RRS1	1084.83	0.751079	0.137533	2.20357e-08	8.72208e-07
TRAV10	5.08639	-2.38478	0.497228	2.20357e-08	8.72208e-07
PTH2R	170.236	3.2549	0.947413	2.2259e-08	8.79972e-07
PDZD8	1885.4	0.618964	0.112961	2.24281e-08	8.85584e-07
AC023824.3	18.0818	5.4804	1.37286	2.25587e-08	8.89661e-07
IGHV4-61	586.246	-2.38631	0.537077	2.2847e-08	8.9994e-07
CD8A	999.259	-1.73231	0.379318	2.29217e-08	9.01788e-07
XPR1	3601.69	0.735796	0.136774	2.3182e-08	9.10931e-07
ISL1	165.576	-2.68745	0.562661	2.32238e-08	9.11471e-07
LEAP2	34.8096	-1.13849	0.22027	2.332e-08	9.14146e-07
C1orf226	855.748	1.31852	0.257802	2.36096e-08	9.24383e-07
FCRL6	55.0507	-2.00134	0.429943	2.37826e-08	9.30037e-07
PWP1	2321.81	0.398154	0.0713566	2.38147e-08	9.30172e-07
NINJ1	2787.85	-0.952428	0.179199	2.41289e-08	9.41315e-07
EDIL3	1651.08	1.64933	0.328298	2.43352e-08	9.48228e-07
CD3G	387.067	-1.57726	0.345065	2.45328e-08	9.54785e-07
LRRC56	283.302	-1.22604	0.239076	2.46518e-08	9.57752e-07
TIMM21	1014.32	-0.58899	0.107127	2.46679e-08	9.57752e-07
LARGE2	1896.76	1.56186	0.325998	2.49542e-08	9.66558e-07
RPL37P23	9.36276	1.35553	0.263135	2.4928e-08	9.66558e-07
AC011466.1	18.9342	-1.0709	0.210736	2.56882e-08	9.93808e-07
LTBP1	5693.58	1.25353	0.253901	2.584e-08	9.9849e-07
ARCN1	5802.53	0.459234	0.0839053	2.59249e-08	1.00059e-06
GPR137C	98.0112	-1.34903	0.264134	2.61406e-08	1.00772e-06
NAT8L	98.5088	2.31739	0.531721	2.65465e-08	1.02215e-06
SCNN1G	393.562	-2.16906	0.478738	2.67782e-08	1.02985e-06
MANCR	37.7285	2.30128	0.496731	2.68367e-08	1.03088e-06
PCBD2	437.558	-0.810735	0.150569	2.72059e-08	1.04383e-06
CDX2	26.4943	5.14734	1.62295	2.72835e-08	1.04558e-06
ENPP4	515.354	-1.61752	0.333229	2.76171e-08	1.05712e-06
AKR1C2	3831.57	2.6758	0.630862	2.7848e-08	1.0647e-06
AL138701.2	11.3648	2.95358	0.602069	2.80637e-08	1.07169e-06
CT69	73.7649	2.69426	0.545145	2.82267e-08	1.07665e-06
NUBP1	760.72	-0.504681	0.0934206	2.83614e-08	1.08052e-06
CTSS	4223.16	-1.15049	0.23752	2.84784e-08	1.08244e-06
SPINK6	103.386	4.15574	1.08708	2.84567e-08	1.08244e-06
DHFR	1071.44	-0.941474	0.179813	2.89402e-08	1.09872e-06
AC010677.1	99.4879	3.27367	0.735616	3.03241e-08	1.14991e-06
DBX2	42.4044	-3.97639	1.38249	3.05875e-08	1.15855e-06
OGG1	628.882	-0.672879	0.126986	3.06909e-08	1.16112e-06
TRBC1	1096.19	-1.46559	0.317522	3.09088e-08	1.168e-06
NLRP10	48.0149	3.45579	0.793764	3.12669e-08	1.18016e-06
DUSP6	3273.15	1.31719	0.260724	3.14351e-08	1.18505e-06
ZNF619	270.099	-0.726581	0.137401	3.14693e-08	1.18505e-06
LINC01679	323.015	-1.22861	0.243339	3.21488e-08	1.20924e-06
HENMT1	710.288	-0.903879	0.178396	3.23179e-08	1.2142e-06
PER3	2769.9	-1.05917	0.212973	3.24592e-08	1.2181e-06
AC137894.1	19.1744	-2.57023	0.540629	3.26814e-08	1.22503e-06
CHSY1	2466.37	0.687921	0.132377	3.28027e-08	1.22741e-06
TNRC6C-AS1	555.503	-1.21036	0.249885	3.28204e-08	1.22741e-06
SHC1	5505.91	0.714282	0.132744	3.30229e-08	1.23356e-06
TRBV2	28.2574	-1.84254	0.392471	3.39876e-08	1.26814e-06
AP000355.1	4.47156	-3.10733	0.685905	3.4056e-08	1.26924e-06
GLG1	8797.86	0.585329	0.110227	3.42909e-08	1.27568e-06
LEPROT	3668.15	0.473318	0.0877402	3.43073e-08	1.27568e-06
RAD18	904.605	-0.749711	0.143991	3.44405e-08	1.27917e-06
ZFP3	636.316	-1.02766	0.199328	3.47615e-08	1.28962e-06
TCEAL9	2202.06	0.867711	0.161932	3.51491e-08	1.30252e-06
SAGE1	56.1286	4.8343	1.64052	3.55873e-08	1.31725e-06
EBPL	810.351	0.884811	0.171437	3.56905e-08	1.31958e-06
PNO1	1206.6	0.57672	0.10635	3.58823e-08	1.32516e-06
ZNF383	403.564	-0.716768	0.137137	3.60167e-08	1.32861e-06
KRT32	17.6183	-2.38484	0.551683	3.61778e-08	1.33305e-06
DBP	1075.42	-0.94296	0.187333	3.65075e-08	1.34367e-06
RAB19	19.3686	-1.44808	0.301021	3.68426e-08	1.35448e-06
CD248	2116.59	1.63192	0.313787	3.70377e-08	1.36011e-06
LINC02577	125.186	2.57781	0.524262	3.74786e-08	1.3732e-06
PCDHGA1	37.5608	1.84701	0.363325	3.74566e-08	1.3732e-06
TBC1D16	1815.85	0.964806	0.190003	3.75206e-08	1.3732e-06
AC209154.1	9.65699	0.190571	0.53395	3.78031e-08	1.38198e-06
MUC12	44.8013	1.80252	0.402059	3.85272e-08	1.40687e-06
METTL1	609.51	0.780538	0.147639	3.8607e-08	1.4082e-06
ZBED8	237.149	-0.692022	0.131853	3.86615e-08	1.40861e-06
SNAP25-AS1	18.8811	2.65918	0.545636	3.88609e-08	1.41429e-06
RTKN	2037.68	0.781733	0.148498	3.9456e-08	1.43435e-06
DAW1	20.7918	-3.74133	0.973957	3.95715e-08	1.43694e-06
AC093627.4	182.636	-1.40312	0.288087	3.98783e-08	1.44516e-06
SCGB3A1	104.355	2.82275	1.67701	3.98868e-08	1.44516e-06
ADARB2	607.175	-2.44521	0.628186	3.99614e-08	1.44626e-06
IGLV2-28	95.76	-2.45446	0.564371	4.01334e-08	1.45087e-06
DENND4A	1815.72	-0.571101	0.107086	4.07047e-08	1.46663e-06
P4HB	32963	0.595011	0.111421	4.06824e-08	1.46663e-06
THBS3	831.814	0.789448	0.152466	4.06365e-08	1.46663e-06
DMKN	6884.51	2.11527	0.453142	4.08128e-08	1.4689e-06
NPHS1	50.756	-3.15573	0.748514	4.08669e-08	1.46922e-06
KCNB2	110.382	-2.97131	0.733075	4.09481e-08	1.47052e-06
RTKN2	817.201	-1.29268	0.274278	4.10811e-08	1.47367e-06
CYP4F12	627.967	-2.28588	0.470584	4.11312e-08	1.47384e-06
ANKRA2	648.893	-0.492842	0.0908701	4.14056e-08	1.48041e-06
KLK4	16.9935	2.81795	0.662171	4.1451e-08	1.48041e-06
WDR7	1014.08	-0.58317	0.109517	4.13644e-08	1.48041e-06
FKBP14	1128.68	0.869212	0.169378	4.15078e-08	1.48081e-06
SLC12A9	2212.84	0.648282	0.124172	4.16671e-08	1.48487e-06
SLC9A7	1880.68	-1.17175	0.233982	4.1907e-08	1.49178e-06
LY9	328.592	-1.72143	0.407033	4.19566e-08	1.49191e-06
ARTN	418.763	1.86716	0.377345	4.20525e-08	1.49369e-06
TMEM123	23494.2	1.71764	0.397474	4.22353e-08	1.49855e-06
KIF27	268.326	-0.861694	0.169163	4.2332e-08	1.50034e-06
ENDOD1	2676.71	1.27855	0.258434	4.28085e-08	1.51558e-06
ZCWPW1	393.015	-1.1297	0.223048	4.33499e-08	1.53308e-06
NOL10	1485.05	0.472904	0.0860516	4.37261e-08	1.5447e-06
SIAH1	976.518	0.782012	0.14815	4.39762e-08	1.55186e-06
WDR6	4463.13	-0.686501	0.132697	4.4159e-08	1.55662e-06
SHISAL1	443.761	1.83207	0.413147	4.42792e-08	1.55916e-06
WDR43	2798.58	0.585273	0.108908	4.44582e-08	1.56377e-06
FBXW5	6348.69	-0.907638	0.173085	4.55095e-08	1.59903e-06
SFXN3	1638.17	0.809818	0.160646	4.64805e-08	1.63138e-06
CDC42EP4	8430.09	-1.2394	0.246276	4.66769e-08	1.63651e-06
NAXE	2644.4	0.530795	0.0976834	4.68676e-08	1.64143e-06
CDH23	645.463	-1.91693	0.40844	4.75575e-08	1.6638e-06
AL049874.3	16.6122	-3.24934	0.799845	4.76464e-08	1.66512e-06
LINC02282	6.25393	-7.84429	2.23757	4.7713e-08	1.66565e-06
IL22RA1	632.276	1.47721	0.297739	4.78368e-08	1.66819e-06
LINP1	92.3771	2.85526	0.753791	4.81807e-08	1.67838e-06
RCE1	968.404	0.780591	0.15101	4.83046e-08	1.6809e-06
SLAMF1	324.644	-1.40685	0.304612	4.8559e-08	1.68794e-06
KRT17P6	92.7748	2.43061	0.64474	4.89916e-08	1.69935e-06
TMEM185A	460.217	0.487385	0.0910873	4.89624e-08	1.69935e-06
AC092821.2	6.1106	3.30675	0.706781	4.94236e-08	1.71251e-06
IGFLR1	108.108	-1.25411	0.267022	5.04003e-08	1.7445e-06
MTREX	2871.46	-0.489432	0.0920242	5.05825e-08	1.74894e-06
GSTA3	4.41197	4.15359	0.931086	5.0767e-08	1.75346e-06
MPHOSPH10	2102.83	0.360904	0.0663937	5.12056e-08	1.76673e-06
KRT17	147317	1.71345	0.343466	5.13305e-08	1.76916e-06
FAM166C	16.3957	2.8797	0.823114	5.14265e-08	1.77059e-06
CDH7	35.4724	-6.48424	1.81748	5.15999e-08	1.77469e-06
COL12A1	14106.2	1.48141	0.318535	5.21159e-08	1.79054e-06
ATXN7L3	3862.99	0.311258	0.0579738	5.22141e-08	1.79202e-06
KHDC1L	18.3677	2.863	0.548606	5.24054e-08	1.79669e-06
IGLL1	15.707	-2.90648	0.738305	5.2746e-08	1.80647e-06
LINC00426	128.535	-1.58407	0.35422	5.34565e-08	1.82888e-06
SELENOI	2794.99	0.61408	0.115879	5.3819e-08	1.83904e-06
TRAF2	2135.91	-1.02261	0.204159	5.38667e-08	1.83904e-06
GOLGA7B	626.754	1.95591	0.424789	5.41791e-08	1.84583e-06
SH2D1A	236.97	-1.61586	0.36669	5.41583e-08	1.84583e-06
IGHV1-69	413.353	-2.22741	0.491035	5.42778e-08	1.84726e-06
TRAT1	113.872	-1.93435	0.463321	5.44675e-08	1.85178e-06
APOD	1199.9	2.17816	0.543728	5.46716e-08	1.85601e-06
BACE1	1387.07	0.78138	0.151533	5.47058e-08	1.85601e-06
IGLV2-11	2949.15	-2.33199	0.564508	5.52214e-08	1.8696e-06
IQCM	6.48721	3.163	0.691742	5.52028e-08	1.8696e-06
B3GALT5	624.76	-2.44212	0.579588	5.53735e-08	1.8728e-06
LIG1	3184.3	-0.708419	0.139711	5.59563e-08	1.89054e-06
GPBP1	4229.32	-0.542182	0.103971	5.64986e-08	1.90689e-06
LINC00543	3.40467	2.88498	0.679191	5.65865e-08	1.90787e-06
ZADH2	1833.01	-0.660845	0.126946	5.74115e-08	1.93369e-06
ADAMDEC1	672.815	-1.7301	0.384866	5.74947e-08	1.93448e-06
COL2A1	64.6691	2.41588	0.587455	5.77124e-08	1.9398e-06
CASQ2	1583.2	2.91818	0.811261	5.78939e-08	1.93989e-06
EIF4A3	4943.79	0.681464	0.127987	5.784e-08	1.93989e-06
UBD	44.2052	-2.25446	0.493202	5.77965e-08	1.93989e-06
SHISAL2A	66.7637	-1.5834	0.352283	5.84212e-08	1.95555e-06
ANOS2P	72.8796	-2.69124	0.777787	5.85466e-08	1.95758e-06
TNFRSF1B	2584.27	-1.0516	0.216352	5.86021e-08	1.95758e-06
UST	731.406	1.12206	0.224359	5.88067e-08	1.96239e-06
DDN	721.997	2.56376	0.765992	5.91097e-08	1.97048e-06
SNHG26	255.365	1.14584	0.232071	5.92296e-08	1.97199e-06
SP5	120.551	-2.30242	0.577847	5.9276e-08	1.97199e-06
AC091987.1	1.33634	0.186465	0.529948	6.01081e-08	1.99651e-06
NME6	796.055	-0.543398	0.102149	6.01358e-08	1.99651e-06
INPP5A	948.821	0.688934	0.132497	6.11811e-08	2.02914e-06
ZNF230	249.28	-0.648543	0.126413	6.15912e-08	2.04066e-06
ADAM28	1252.74	-1.57534	0.355001	6.23231e-08	2.06281e-06
HMGN1P4	3.91149	-3.03271	0.640042	6.35221e-08	2.10036e-06
WNK3	193.272	-1.64448	0.36266	6.39866e-08	2.11357e-06
IGKV3D-20	783.096	-2.3646	0.652887	6.44749e-08	2.12754e-06
TRBV19	51.9353	-1.668	0.368476	6.50114e-08	2.14307e-06
AC010306.1	3.41949	-2.6971	0.549918	6.52847e-08	2.14818e-06
LINC01210	40.6816	-5.74817	1.75322	6.52983e-08	2.14818e-06
MTX3	1690	-0.664882	0.126145	6.57956e-08	2.16235e-06
NPM1P21	9.61944	2.9151	0.800563	6.58633e-08	2.16239e-06
EVI2B	1059.45	-1.37937	0.306783	6.64538e-08	2.17958e-06
TRGV4	17.1467	-2.20927	0.492925	6.79348e-08	2.22591e-06
IGHV3-35	42.5828	-2.50146	0.677663	6.81727e-08	2.2294e-06
SLC12A9-AS1	14.9649	1.3073	0.257064	6.81783e-08	2.2294e-06
POMT2	876.716	0.654598	0.125706	6.95408e-08	2.26939e-06
WDFY4	1226.53	-1.54943	0.354849	6.95163e-08	2.26939e-06
SCML1	611.054	-0.807644	0.158085	7.08802e-08	2.31078e-06
KCTD6	258.742	-0.721111	0.139073	7.14011e-08	2.32543e-06
TLR5	800.998	-1.27308	0.265525	7.16145e-08	2.33005e-06
ZNF394	1118.77	0.629297	0.115305	7.18644e-08	2.33584e-06
KRT6B	45138.5	2.19713	0.467918	7.20732e-08	2.34029e-06
OR7E22P	20.1006	-2.66211	0.613309	7.24735e-08	2.35095e-06
TIGIT	661.371	-1.3789	0.304724	7.26188e-08	2.35331e-06
FAM163A	32.8624	-3.18478	0.744328	7.36348e-08	2.38386e-06
AADACL3	1.10117	5.39945	2.01501	7.41904e-08	2.39708e-06
NUTF2	3027.16	0.713514	0.136512	7.41526e-08	2.39708e-06
LINC01524	12.085	2.35993	0.590709	7.45233e-08	2.40545e-06
IGHV3-71	32.1374	-2.59107	0.664785	7.52204e-08	2.42554e-06
PPIB	9229.91	0.616825	0.120475	7.53176e-08	2.42627e-06
SLAMF6	510.317	-1.6386	0.381549	7.65166e-08	2.46246e-06
C3orf38	897.457	-0.611388	0.117393	7.69175e-08	2.47047e-06
FOSL1	2015.06	1.96842	0.406024	7.68466e-08	2.47047e-06
AL157786.1	17.2987	-1.27137	0.260598	7.71869e-08	2.47424e-06
MMP17	185.132	1.36075	0.281212	7.71298e-08	2.47424e-06
DPP4	301.673	1.33287	0.261552	7.80348e-08	2.49896e-06
MTMR8	55.6242	-1.46722	0.319357	7.8608e-08	2.51484e-06
ZSCAN30	847.653	-0.808472	0.159866	7.89544e-08	2.52344e-06
LYRM7	879.033	-0.697541	0.131502	7.93981e-08	2.53513e-06
IGKV1-39	213.706	-2.58412	0.592393	7.99365e-08	2.54982e-06
PYCR3	748.184	0.858461	0.173012	8.13567e-08	2.59258e-06
RHOXF1	14.5816	-2.28581	0.530461	8.14925e-08	2.59436e-06
AC022762.1	1.41505	2.98438	0.68286	8.16139e-08	2.59569e-06
ERO1B	1141.19	-1.5357	0.343849	8.24466e-08	2.61961e-06
JPH2	499.847	2.42026	0.617611	8.29161e-08	2.63196e-06
XRCC1	1892.66	-0.553204	0.108058	8.35981e-08	2.65102e-06
MB	15667.9	1.24599	1.0328	8.39468e-08	2.65949e-06
SLC6A2	99.3182	2.50989	0.568178	8.41817e-08	2.66433e-06
ZNF347	269.677	-1.43938	0.305959	8.44006e-08	2.66867e-06
POR	4014.92	0.767759	0.148517	8.59655e-08	2.71551e-06
LINC02351	20.9875	-3.42669	0.848959	8.61028e-08	2.71721e-06
RBM24	399.762	2.45791	0.672697	8.69708e-08	2.74194e-06
COX6A2	1140.69	1.5725	1.12063	8.75556e-08	2.75771e-06
CYP51A1	176.329	1.47428	0.301156	8.79793e-08	2.76837e-06
AL353743.1	102.511	-0.946026	0.192826	8.89961e-08	2.79766e-06
LBX2	48.6607	1.32087	0.274734	8.93839e-08	2.80714e-06
TMEM161B-AS1	762.766	-0.965288	0.194264	9.00701e-08	2.82596e-06
SYTL3	536.201	-1.17303	0.24335	9.02188e-08	2.8279e-06
CSMD1	174.796	-2.80883	0.737491	9.10511e-08	2.85124e-06
SBSN	15021.1	2.77005	0.673123	9.13465e-08	2.85225e-06
SHISA4	472.572	1.47939	0.329097	9.1293e-08	2.85225e-06
VPS13A	2504.7	-0.629148	0.123491	9.11729e-08	2.85225e-06
AC005696.1	34.5383	-1.07278	0.213734	9.22043e-08	2.87391e-06
ZNF180	519.691	-0.540287	0.104636	9.22167e-08	2.87391e-06
SRPX	453.797	1.99884	0.484427	9.24456e-08	2.87829e-06
AC108868.2	21.0361	-6.07083	2.09236	9.30475e-08	2.89426e-06
AC015722.2	14.1036	-3.53228	0.855781	9.33208e-08	2.89999e-06
PLCL2	442.053	-1.12054	0.235926	9.42455e-08	2.92593e-06
SCAI	601.107	-0.888449	0.177277	9.46616e-08	2.93604e-06
GFPT1	3267.93	0.506469	0.0959657	9.58733e-08	2.97079e-06
KIAA0930	6258.87	0.630902	0.123685	9.70042e-08	3.00171e-06
SNAI3	97.8329	-1.02452	0.206022	9.70554e-08	3.00171e-06
AMMECR1L	1694.91	0.434661	0.0814413	9.72464e-08	3.00476e-06
AC012254.3	10.36	-2.16523	0.476631	9.74784e-08	3.00622e-06
AKNAD1	8.0237	2.4644	0.52922	9.74093e-08	3.00622e-06
C5orf66	231.306	-1.50179	0.312441	9.78205e-08	3.01111e-06
GPR174	320.046	-1.73566	0.426876	9.78222e-08	3.01111e-06
MYH9	62594.1	0.622521	0.120965	1.00112e-07	3.07867e-06
CD84	941.741	-1.3963	0.314349	1.00381e-07	3.08404e-06
RHOXF1-AS1	202.483	-2.8724	0.673409	1.00653e-07	3.08656e-06
SGCE	590.469	1.44737	0.327294	1.00621e-07	3.08656e-06
KIAA0895LP1	44.0227	-2.15111	0.467231	1.0093e-07	3.09216e-06
DDB2	2324.7	-0.68696	0.138842	1.01105e-07	3.09459e-06
AC092687.3	30.8138	1.41283	0.298361	1.01725e-07	3.11064e-06
NR2C2	2552.18	-0.591414	0.114358	1.02862e-07	3.14245e-06
TSPEAR-AS2	42.4377	2.92581	0.737203	1.02977e-07	3.14304e-06
FLRT2	1570.06	1.438	0.308379	1.035e-07	3.15603e-06
ZNF74	642.01	0.634515	0.123992	1.04337e-07	3.17857e-06
LGALS3BP	19107.3	0.774449	0.158267	1.0553e-07	3.21192e-06
GNB1L	401.347	0.784557	0.152007	1.0626e-07	3.23109e-06
AC106795.2	103.779	-1.7868	0.398715	1.06695e-07	3.2413e-06
SLC26A10	7.37358	2.0212	0.47269	1.06844e-07	3.24279e-06
TRMT10B	341.661	-0.558592	0.108554	1.07373e-07	3.25581e-06
ZNF700	634.471	-0.550094	0.107803	1.07799e-07	3.2657e-06
CDH8	81.4196	2.3172	0.50044	1.08488e-07	3.2835e-06
SLU7	2569.67	-0.477126	0.0914991	1.08709e-07	3.28714e-06
ZFP28	208.56	-1.61127	0.347143	1.09385e-07	3.3045e-06
HCK	1396.19	-1.25239	0.273515	1.10876e-07	3.34643e-06
FLRT3	581.049	2.56413	0.620228	1.11651e-07	3.3667e-06
MRPS24	21.3957	1.13692	0.223747	1.13655e-07	3.42395e-06
ACTN1-AS1	3.20852	2.04885	0.462117	1.13944e-07	3.42861e-06
ZNF100	286.416	-1.10236	0.231973	1.1402e-07	3.42861e-06
ARSJ	963.189	1.59204	0.332883	1.14569e-07	3.43875e-06
TACR2	58.797	-1.41831	0.305506	1.14543e-07	3.43875e-06
CNTLN	649.068	-0.892023	0.186856	1.14744e-07	3.44085e-06
CX3CR1	178.799	-1.55311	0.334059	1.15054e-07	3.44694e-06
EXT1	5181.33	0.877285	0.178828	1.15614e-07	3.46055e-06
AL022100.1	1.80663	2.39127	0.473578	1.16132e-07	3.47286e-06
CEP170B	5424.81	0.884113	0.179942	1.1765e-07	3.51504e-06
BTG4	3.4429	2.0976	0.432549	1.18428e-07	3.53504e-06
FAM182B	53.4134	-1.91412	0.426795	1.18612e-07	3.53636e-06
LINC02802	4.59422	3.19852	0.647691	1.1869e-07	3.53636e-06
CAVIN4	694.493	2.19203	0.580453	1.19861e-07	3.56542e-06
KRT42P	153.554	1.92938	0.402181	1.19885e-07	3.56542e-06
TRAV38-1	6.08216	-2.25452	0.503134	1.20327e-07	3.57531e-06
ZNF79	331.423	-0.559	0.109149	1.21417e-07	3.60439e-06
HS3ST4	168.389	-3.24817	0.896011	1.21703e-07	3.6096e-06
CD276	4691.4	0.973709	0.201296	1.22361e-07	3.6258e-06
CHDH	601.87	-1.64845	0.38548	1.23001e-07	3.64145e-06
MMP1	20183.1	2.29017	0.658255	1.2406e-07	3.66946e-06
AL365361.1	235.607	-1.72169	0.426058	1.25295e-07	3.69927e-06
NPR2	348.27	1.67782	0.399339	1.25277e-07	3.69927e-06
CD226	183.507	-1.26353	0.284774	1.25965e-07	3.71567e-06
NDEL1	2876.19	0.826975	0.162349	1.26599e-07	3.73101e-06
TMEM208	1053.07	0.654639	0.129664	1.2703e-07	3.74033e-06
LINC01322	59.5346	3.89499	1.09397	1.27449e-07	3.74925e-06
HSPB3	230.073	3.19233	0.67972	1.27744e-07	3.75455e-06
ZBED3	558.271	-1.29788	0.276602	1.28024e-07	3.75937e-06
CASQ1	1832.17	0.417437	0.618002	1.28805e-07	3.77864e-06
CSF2RB	2925.03	-1.52725	0.342996	1.28912e-07	3.77864e-06
ANXA13	6.64469	2.55854	0.514244	1.30463e-07	3.81938e-06
RXRG	20.7764	2.6429	0.636648	1.30537e-07	3.81938e-06
IGHV3-20	837.252	-2.28169	0.660295	1.32014e-07	3.85914e-06
NPM1P25	57.0675	-1.38023	0.298844	1.32841e-07	3.87981e-06
BIN2	795.736	-1.2403	0.279228	1.36017e-07	3.96902e-06
SEM1	3971.81	0.70506	0.137817	1.3635e-07	3.97517e-06
ACP7	178.727	2.76288	0.63335	1.40201e-07	4.08377e-06
MYBPH	3919.45	3.16548	0.998458	1.40729e-07	4.0955e-06
PDCD1	236.776	-1.40648	0.323518	1.41003e-07	4.09979e-06
FAM92B	35.0639	-2.05234	0.492302	1.41407e-07	4.10788e-06
TRBJ2-4	4.20036	-2.3173	0.541582	1.41988e-07	4.12107e-06
AL137803.1	11.4378	2.23931	0.488841	1.43072e-07	4.14514e-06
ERV3-1	839.684	1.37437	0.302909	1.43022e-07	4.14514e-06
IGLV1-36	438.24	-2.49082	0.705116	1.46309e-07	4.23515e-06
CHRNA9	14.112	2.53943	0.66314	1.46619e-07	4.24035e-06
AC091980.2	7.92866	-2.50249	0.584446	1.48765e-07	4.2986e-06
INTS9	928.171	-0.496381	0.0970317	1.49062e-07	4.30337e-06
NWD1	102.438	-2.38314	0.617246	1.52109e-07	4.38743e-06
AF131215.5	170.996	-1.20118	0.252496	1.52704e-07	4.3968e-06
ZNF45	713.165	-0.592483	0.116928	1.52658e-07	4.3968e-06
FAM86C2P	145.328	0.89105	0.182481	1.52959e-07	4.40025e-06
EXOC3L4	425.334	-1.96069	0.437759	1.5344e-07	4.41018e-06
NUDT6	102.958	-0.699999	0.140747	1.54705e-07	4.44261e-06
TMEM181	2337.88	0.573984	0.112386	1.55338e-07	4.45687e-06
AC015961.1	2.80332	-2.98814	0.631402	1.55716e-07	4.46377e-06
MEAK7	1795.7	1.06905	0.224243	1.59288e-07	4.56215e-06
TRAV12-3	20.4472	-1.38599	0.300181	1.59834e-07	4.57375e-06
ZNF674	163.099	-0.536851	0.106397	1.60149e-07	4.57874e-06
GRAP2	325.314	-1.40174	0.3252	1.60872e-07	4.59539e-06
LEFTY1	4.75994	2.51055	0.569508	1.61867e-07	4.61569e-06
SMURF1	3118.3	0.638831	0.127373	1.61738e-07	4.61569e-06
CFAP52	7.12009	1.73068	0.379074	1.63882e-07	4.66907e-06
NLRC3	707.188	-1.30195	0.293733	1.64061e-07	4.67005e-06
PCDHGA3	14.9021	1.81174	0.386445	1.6437e-07	4.67477e-06
PAK3	243.498	-2.38983	0.577236	1.65193e-07	4.69408e-06
CLDN8	79.528	3.17454	0.90005	1.66893e-07	4.73824e-06
SLN	4228.17	3.22255	1.01241	1.6828e-07	4.77345e-06
POU2AF1	1887.1	-1.72673	0.415983	1.68518e-07	4.77605e-06
AL162595.1	749.42	-1.29719	0.279236	1.68975e-07	4.78484e-06
RPL37P2	82.689	1.36429	0.281199	1.69293e-07	4.78968e-06
DUS1L	3450.64	0.472153	0.0926633	1.70505e-07	4.81637e-06
GVINP1	622.762	-1.56753	0.38191	1.70533e-07	4.81637e-06
CARD8	1388.26	-0.743254	0.153052	1.70697e-07	4.81681e-06
FOXP3	576.641	-1.0948	0.241445	1.7286e-07	4.87363e-06
RBBP7	5943.52	-0.564541	0.111671	1.73931e-07	4.89958e-06
PLPPR5	6.83056	3.09357	0.843099	1.74116e-07	4.90054e-06
Z69733.1	8.65797	1.60234	0.332813	1.75783e-07	4.94319e-06
UBTD1	517.524	0.75588	0.149052	1.7631e-07	4.95373e-06
DRAP1	4014.45	0.716857	0.140799	1.77217e-07	4.97492e-06
NPM3	950.568	0.887817	0.179808	1.78244e-07	4.99945e-06
RAMP2-AS1	92.1447	-1.55553	0.345895	1.80499e-07	5.05832e-06
LINC02446	78.1979	-2.30636	0.607098	1.81665e-07	5.08662e-06
AL928654.4	126.025	1.10156	0.234277	1.83656e-07	5.13794e-06
IGKV1D-16	121.338	-2.50833	0.657068	1.83946e-07	5.14163e-06
EXD1	4.97213	-2.26183	0.471938	1.84587e-07	5.15513e-06
FADS2	4327.55	-1.19677	0.268582	1.87518e-07	5.23249e-06
LINC00578	51.6043	1.39612	0.298084	1.88509e-07	5.25565e-06
EXOSC4	794.036	0.730559	0.147377	1.89725e-07	5.28391e-06
TLX3	121.94	-2.55921	0.733406	1.90009e-07	5.28391e-06
TRBJ2-1	14.3378	-1.79341	0.422162	1.9001e-07	5.28391e-06
THEM5	165.448	2.26129	0.611397	1.91047e-07	5.3082e-06
AC093752.1	322.534	-0.618639	0.124409	1.91817e-07	5.32505e-06
TAF1D	2192.3	0.93441	0.190527	1.93236e-07	5.35987e-06
IGLV1-44	2861.92	-2.07341	0.516371	1.94246e-07	5.38329e-06
LSP1	3594.94	-0.997435	0.211019	1.96279e-07	5.43125e-06
MYOSLID	99.284	1.5846	0.326448	1.9631e-07	5.43125e-06
C20orf27	1229.91	0.621574	0.125471	1.97037e-07	5.44209e-06
IKZF4	518.433	-0.52147	0.103674	1.96968e-07	5.44209e-06
AL157935.2	22.8484	-1.20524	0.25724	1.9767e-07	5.45495e-06
MYO18B	648.941	2.81585	0.843737	1.97879e-07	5.45608e-06
AC026341.3	4.01826	2.47901	0.575847	1.98758e-07	5.46592e-06
COPS6	4069.18	0.569364	0.109108	1.98699e-07	5.46592e-06
NUDCD1	1392.49	0.756343	0.153698	1.98907e-07	5.46592e-06
PTGFRN	11283.6	0.845098	0.175043	1.98904e-07	5.46592e-06
IL9R	37.0057	-1.40418	0.319516	1.99917e-07	5.48903e-06
AC046185.3	188.379	-1.18419	0.271304	2.0031e-07	5.4941e-06
CD4	2891	-1.12323	0.249689	2.00439e-07	5.4941e-06
RPL12P10	3.24841	1.77585	0.367683	2.0145e-07	5.51716e-06
IGHV7-27	24.1724	-3.04461	0.743998	2.01701e-07	5.51939e-06
LINC02315	11.1331	4.18511	1.1362	2.06454e-07	5.64469e-06
SP1	7085.91	-0.422816	0.083359	2.0767e-07	5.67318e-06
HES7	12.5675	1.92043	0.406123	2.08738e-07	5.69756e-06
GPSM1	527.058	1.08123	0.243088	2.09389e-07	5.71054e-06
HMGB2P1	10.8863	-1.76353	0.390159	2.10093e-07	5.72015e-06
TRAV17	25.3087	-1.51687	0.347596	2.10082e-07	5.72015e-06
AC015712.1	8.10481	1.99613	0.454306	2.1035e-07	5.72237e-06
LUM	16332.6	1.40735	0.312163	2.11954e-07	5.75637e-06
ZNF667-AS1	205.329	-1.63449	0.368107	2.11857e-07	5.75637e-06
MTMR14	1417.89	-0.565136	0.112864	2.13042e-07	5.78108e-06
PODNL1	329.866	1.30087	0.285792	2.14998e-07	5.82932e-06
INF2	4128.57	0.749162	0.151751	2.15765e-07	5.83551e-06
PPM1M	945.771	-0.694391	0.147348	2.155e-07	5.83551e-06
TNNC1	4169.74	2.83429	0.962975	2.15743e-07	5.83551e-06
TLR7	233.568	-1.47007	0.344039	2.15994e-07	5.83685e-06
ULBP3	383.846	1.21353	0.248073	2.18207e-07	5.89178e-06
LAX1	495.492	-1.66749	0.414313	2.20548e-07	5.95003e-06
SLC6A10P	30.0964	4.44583	1.4493	2.22729e-07	6.0039e-06
RMI1	1033.37	-0.666089	0.136646	2.27965e-07	6.13996e-06
LINC00702	193.656	1.87155	0.465431	2.29836e-07	6.18524e-06
NEFM	207.866	2.92265	0.895872	2.31796e-07	6.23282e-06
GDPGP1	119.382	-0.862898	0.1815	2.34219e-07	6.29277e-06
KRT10	5374.35	1.89585	0.441409	2.36247e-07	6.34203e-06
AADAC	93.1972	2.5548	0.614726	2.37936e-07	6.38209e-06
IGLV5-45	402.561	-2.49177	0.821573	2.38847e-07	6.40125e-06
AC083837.1	250.234	-1.55991	0.341746	2.39518e-07	6.41397e-06
REXO2	1255.12	0.625704	0.125389	2.41137e-07	6.452e-06
WSCD1	225.082	-2.16241	0.508139	2.42382e-07	6.47998e-06
INIP	1317.91	-0.380735	0.0745772	2.4482e-07	6.53978e-06
PCDHB8	33.145	2.05868	0.473729	2.45199e-07	6.54455e-06
SETMAR	459.771	-0.8486	0.174447	2.47783e-07	6.60809e-06
RCSD1	1196.85	-1.19845	0.266803	2.4834e-07	6.61753e-06
LDHC	53.8105	-2.08794	0.496478	2.49484e-07	6.64256e-06
ANKRD28	2209.81	-0.611724	0.12306	2.5113e-07	6.68091e-06
VKORC1L1	2301.24	0.496981	0.0974066	2.52002e-07	6.69864e-06
CASC20	9.57378	6.82666	1.68533	2.52486e-07	6.70603e-06
ZBED4	1805.57	0.393986	0.0769948	2.54516e-07	6.75443e-06
PARD3B	877.253	-1.67483	0.38078	2.56659e-07	6.80574e-06
HIST3H2BB	42.7247	1.66198	0.345082	2.57844e-07	6.82871e-06
RBSN	1348.2	-0.554457	0.110133	2.57945e-07	6.82871e-06
BZW2	3013.2	0.723153	0.143316	2.61169e-07	6.90284e-06
TRBV7-6	11.2982	-1.93998	0.446432	2.61037e-07	6.90284e-06
CYCSP6	20.0351	4.47683	1.03688	2.61701e-07	6.91129e-06
IGLC7	797.892	-2.36598	0.642469	2.62576e-07	6.92878e-06
AC090948.2	21.9873	-1.47037	0.328114	2.63616e-07	6.95056e-06
FAM200A	478.715	0.550731	0.108899	2.70113e-07	7.11612e-06
ZBTB5	1869.84	-0.626175	0.126647	2.70729e-07	7.12657e-06
YAP1	9888.92	1.5575	0.376539	2.71102e-07	7.13061e-06
CCNI2	160.969	-2.12773	0.535149	2.73816e-07	7.1962e-06
XIST	2524.41	0.321999	0.625731	2.76969e-07	7.27317e-06
OBSL1	1453.06	1.34665	0.309999	2.78431e-07	7.30567e-06
LHX1	27.8837	3.9908	1.14219	2.81474e-07	7.3677e-06
YDJC	923.436	0.801065	0.168432	2.81067e-07	7.3677e-06
ZNF76	1359.68	-0.528647	0.106527	2.81254e-07	7.3677e-06
IL4I1	602.755	-1.21096	0.278101	2.82217e-07	7.3812e-06
KIAA2013	2215.79	0.437313	0.0866439	2.83167e-07	7.4001e-06
C8orf76	177.244	0.564886	0.114593	2.84276e-07	7.42313e-06
RTCA-AS1	122.043	-0.987147	0.200381	2.84733e-07	7.42908e-06
CCDC146	676.672	-1.02587	0.210494	2.86054e-07	7.45756e-06
MPHOSPH9	1041.51	-0.532893	0.106773	2.87415e-07	7.48706e-06
ANKRD36BP2	462.131	-1.70856	0.43407	2.88029e-07	7.49705e-06
AL162414.1	3.79405	-4.09738	0.998173	2.90048e-07	7.54357e-06
PLCB3	3142.46	0.658681	0.133481	2.94561e-07	7.65483e-06
LRRC37A12P	18.7087	-7.88901	1.77811	2.98512e-07	7.74513e-06
SPOP	2170.39	-0.271059	0.0531639	2.98322e-07	7.74513e-06
B3GNT4	80.7559	1.4438	0.312775	2.9882e-07	7.74695e-06
PNPT1	1830.61	0.521161	0.104186	3.00389e-07	7.78142e-06
IGKV2-18	11.6013	-2.65154	0.712062	3.00843e-07	7.78696e-06
AC005336.1	159.304	2.56842	0.752176	3.02105e-07	7.79089e-06
AP001330.4	15.7235	1.07882	0.23368	3.025e-07	7.79089e-06
CD27	691.886	-1.58567	0.386607	3.02633e-07	7.79089e-06
CDH3	15855.1	1.25889	0.274676	3.01776e-07	7.79089e-06
FKBP6	23.8155	-1.70686	0.385742	3.02671e-07	7.79089e-06
LINC02657	34.6087	1.86087	0.439461	3.02059e-07	7.79089e-06
PLK2	2970.01	1.11929	0.232163	3.01719e-07	7.79089e-06
MYO3A	595.378	-2.32372	0.608405	3.07486e-07	7.90234e-06
PTPRN	48.2777	2.15406	0.52637	3.07421e-07	7.90234e-06
NMRAL2P	365.735	2.19013	0.722091	3.09492e-07	7.94761e-06
TFEC	280.487	-1.2958	0.300104	3.09971e-07	7.95364e-06
ADGRL3	369.03	2.09021	0.459697	3.10753e-07	7.96743e-06
CEP164	1309.94	0.603825	0.123548	3.12196e-07	7.99812e-06
ICAM4	89.1023	-2.33125	0.474974	3.1375e-07	8.0316e-06
LINC02579	6.14741	-2.34389	0.529077	3.14468e-07	8.04366e-06
PPP1R14C	2750.4	1.37887	0.283095	3.16047e-07	8.0777e-06
ARMH4	183.258	1.27602	0.278462	3.17565e-07	8.11012e-06
RPS6KA4	3552.93	0.646582	0.130867	3.18638e-07	8.13115e-06
PIK3C3	1711.98	-0.513891	0.104355	3.19579e-07	8.14877e-06
ELFN2	94.9018	2.5987	0.827636	3.21075e-07	8.18049e-06
CSF2RA	491.673	-1.22754	0.280991	3.21958e-07	8.19353e-06
LINC00963	1573.3	-0.630454	0.13026	3.2209e-07	8.19353e-06
DNMT1	7938.55	-0.488836	0.0989164	3.23471e-07	8.21582e-06
MYOM3	1417.07	2.35285	0.607935	3.23313e-07	8.21582e-06
GAS5-AS1	33.5262	-0.889693	0.185311	3.23869e-07	8.2195e-06
FYB2	32.3274	-2.81126	0.842161	3.24484e-07	8.2287e-06
CENPC	1197.99	-0.519719	0.10518	3.27011e-07	8.2806e-06
GNPTAB	3709.55	-0.573156	0.116902	3.2704e-07	8.2806e-06
PWWP2B	769.558	0.58578	0.117277	3.28399e-07	8.30855e-06
MIR99AHG	298.952	-1.26304	0.267434	3.29191e-07	8.32211e-06
HEPHL1	3646.58	2.23906	0.569727	3.35497e-07	8.46838e-06
HTRA1	4708.97	1.213	0.274595	3.35306e-07	8.46838e-06
DVL1	3339.58	1.00548	0.209941	3.37831e-07	8.52069e-06
CD3E	1595.77	-1.30346	0.311169	3.39031e-07	8.54432e-06
G2E3-AS1	21.0719	3.23734	0.67835	3.39802e-07	8.55712e-06
TMPO	7864.8	-0.712559	0.149577	3.41919e-07	8.60376e-06
USP1	3701.51	-0.515903	0.103644	3.42727e-07	8.61744e-06
ACTN2	7426	2.86309	1.09658	3.4319e-07	8.62241e-06
UBA7	2900.45	-0.951072	0.210321	3.44589e-07	8.65089e-06
TUG1	7798.7	0.39452	0.0783753	3.47576e-07	8.71914e-06
NFE4	72.4905	3.66367	1.34631	3.48105e-07	8.72568e-06
CASR	13.3631	-2.54347	0.627806	3.4946e-07	8.75287e-06
RAC3	688.341	1.36865	0.299319	3.49727e-07	8.75287e-06
DNAJC2	1912.77	0.849687	0.169894	3.55747e-07	8.88303e-06
HTR2C	26.1352	5.17674	1.55264	3.55723e-07	8.88303e-06
SNAI2	2788.46	0.995178	0.213736	3.55602e-07	8.88303e-06
LFNG	1278.36	1.24923	0.304555	3.56064e-07	8.88413e-06
C16orf96	9.15619	-1.38268	0.304543	3.58119e-07	8.92855e-06
AC010226.1	40.623	-1.31844	0.283998	3.60192e-07	8.97335e-06
ZNF585A	245.109	-1.04009	0.224496	3.63277e-07	9.04328e-06
TRBV5-5	6.20948	-2.26488	0.545139	3.63584e-07	9.04402e-06
PIAS2	1176.51	-0.675906	0.137572	3.68001e-07	9.1469e-06
AL035701.1	7.52384	-2.50324	0.60934	3.68885e-07	9.16186e-06
AC134879.2	30.4987	-2.50602	0.608331	3.69193e-07	9.16251e-06
ITK	619.105	-1.41358	0.345451	3.7244e-07	9.23607e-06
TPPP3	2246.92	1.74488	0.397052	3.79175e-07	9.39591e-06
TYRP1	27.6002	2.54212	0.679646	3.84071e-07	9.51e-06
ZFHX2	162.116	-1.60816	0.390086	3.84494e-07	9.51323e-06
AL009179.1	32.7029	1.4848	0.340413	3.87895e-07	9.58889e-06
TMEM185B	3085.61	0.491313	0.0993849	3.88141e-07	9.58889e-06
FBXL17	1034.96	-0.687251	0.1391	3.8993e-07	9.62578e-06
CEP70	1186.47	-0.889641	0.183921	3.94155e-07	9.7227e-06
MYO1D	5551.9	0.657782	0.137123	3.95086e-07	9.73828e-06
AC022126.1	33.7853	-1.99417	0.482698	3.956e-07	9.74106e-06
TCEANC2	739.968	-0.472993	0.0949151	3.95798e-07	9.74106e-06
ITGA5	6228.2	1.12367	0.248499	3.96398e-07	9.74845e-06
AC136616.1	26.8855	5.18873	1.34597	3.96949e-07	9.75462e-06
CD6	1028.14	-1.29157	0.310063	3.98165e-07	9.77714e-06
AC016394.2	36.677	1.03718	0.226215	3.98756e-07	9.78425e-06
GBP4	4459.73	-1.44326	0.336649	3.99964e-07	9.80651e-06
NAE1	1715.94	0.62863	0.127464	4.00847e-07	9.82075e-06
MATN3	137.69	1.71979	0.451149	4.02257e-07	9.84789e-06
ADPRHL1	1335.52	1.99243	0.55683	4.02657e-07	9.85026e-06
CLINT1	6108.94	-0.617944	0.127226	4.0329e-07	9.85833e-06
HIGD2A	1738.51	-0.567448	0.114301	4.03634e-07	9.85933e-06
AC007159.1	32.2644	-4.99138	1.55175	4.08826e-07	9.97118e-06
TRIML1	6.27291	3.67963	0.856931	4.08808e-07	9.97118e-06
EPGN	531.731	2.58214	0.591613	4.0996e-07	9.99136e-06
PTCD2	641.333	-0.645339	0.130928	4.10587e-07	9.99914e-06
MAP4K5	2441.99	0.574358	0.118727	4.1093e-07	9.99918e-06
NKX6-1	38.1203	1.81192	0.46034	4.11203e-07	9.99918e-06
IRS1	1989.51	1.26655	0.290914	4.1336e-07	1.00441e-05
MDFI	2034.47	1.13939	0.242191	4.15114e-07	1.00792e-05
AK8	242.923	-1.8772	0.443211	4.16077e-07	1.00947e-05
AL355796.1	4.83044	3.72377	0.920604	4.16373e-07	1.00947e-05
RMND5B	1723.48	-0.707532	0.147353	4.17535e-07	1.01139e-05
TMEM225B	14.6014	1.13187	0.240732	4.18096e-07	1.01139e-05
WNK2	2860.63	-1.77095	0.441776	4.17998e-07	1.01139e-05
MICAL2	3448.04	1.02091	0.221987	4.21585e-07	1.01907e-05
IGHV1-58	349.389	-2.40299	0.613223	4.23665e-07	1.02334e-05
SLC25A23	3052.91	-0.966154	0.202071	4.24391e-07	1.02433e-05
ALDH1L2	836.224	1.25705	0.285964	4.26526e-07	1.02803e-05
CYP4Z1	29.724	-2.10861	0.536751	4.26555e-07	1.02803e-05
DOC2B	4628.82	-1.2001	0.266397	4.28873e-07	1.03285e-05
GARS	6238.43	0.6185	0.126488	4.32568e-07	1.04098e-05
ITFG1	2216.29	0.528545	0.107154	4.33912e-07	1.04344e-05
TRAV26-2	8.64549	-2.13876	0.514368	4.35539e-07	1.04658e-05
WNT7A	238.086	2.21717	0.516248	4.41333e-07	1.05972e-05
GZMH	247.171	-1.66028	0.425187	4.44317e-07	1.06603e-05
HERPUD2	1754.89	0.431732	0.0869372	4.44615e-07	1.06603e-05
AZGP1	459.371	2.82738	0.890587	4.45057e-07	1.0663e-05
GPR31	9.92166	-2.37195	0.5946	4.4628e-07	1.06844e-05
DKC1	4184.72	0.524207	0.106144	4.47634e-07	1.0709e-05
IGHV1OR15-9	64.0289	-2.63894	0.709294	4.50732e-07	1.07752e-05
DNAH3	68.082	1.2897	0.276166	4.52535e-07	1.08103e-05
EMC3-AS1	127.048	-0.916256	0.193756	4.61041e-07	1.09974e-05
ZNF831	249.768	-1.58476	0.395244	4.6077e-07	1.09974e-05
CBX5	8498.25	-0.710789	0.150115	4.66301e-07	1.11147e-05
MYH10	2611.02	1.26196	0.274881	4.67131e-07	1.11263e-05
RBFA	644.898	-0.555422	0.113809	4.74842e-07	1.13017e-05
APC	2300.25	-0.493099	0.100025	4.76709e-07	1.13277e-05
HMBS	729.094	0.55757	0.112671	4.76979e-07	1.13277e-05
LRRC41	3279.33	0.522728	0.105299	4.76786e-07	1.13277e-05
DERL3	1362.3	-1.52704	0.379187	4.851e-07	1.15122e-05
AC012306.2	24.1389	0.812897	0.172248	4.86366e-07	1.15338e-05
FAM171B	279.809	1.1276	0.239607	4.87049e-07	1.15416e-05
IRX2	597.123	2.01517	0.451807	4.89251e-07	1.15854e-05
FAM111B	1878.34	-0.944847	0.203938	4.89619e-07	1.15856e-05
RPS6P12	2.09264	4.46867	1.12382	4.92329e-07	1.16413e-05
DOCK2	1505.4	-1.2489	0.299087	4.95781e-07	1.17144e-05
KMT5B	2558.68	0.802552	0.168882	4.98368e-07	1.1767e-05
F2R	2002.96	0.986337	0.225521	5.01342e-07	1.18221e-05
IGLON5	39.9739	1.71342	0.414364	5.01429e-07	1.18221e-05
SRCIN1	117.689	1.28786	0.293513	5.04096e-07	1.18764e-05
KRT14	192256	2.1751	0.52236	5.05239e-07	1.18947e-05
HIST1H4E	26.9201	1.48355	0.328812	5.07444e-07	1.19226e-05
KLC3	855.489	1.50965	0.334825	5.07525e-07	1.19226e-05
TMEM147	1809.33	0.526711	0.10784	5.07207e-07	1.19226e-05
FOLR1	79.0255	2.7854	1.21189	5.07998e-07	1.19251e-05
TRBC2	2106.22	-1.3581	0.332899	5.08795e-07	1.19352e-05
FAS	1579.07	-1.10434	0.246667	5.09647e-07	1.19466e-05
TMEM248	4987.72	0.417815	0.086199	5.14125e-07	1.20429e-05
AC002076.1	4.46989	2.37001	0.514183	5.17258e-07	1.21076e-05
SH3GL2	11.0093	-2.51621	0.656509	5.17737e-07	1.21101e-05
DNAJC6	106.522	1.59485	0.359385	5.22418e-07	1.22108e-05
AC011462.5	96.0807	0.949905	0.208516	5.26769e-07	1.22948e-05
PAFAH1B2	3424.13	0.482267	0.0983032	5.26487e-07	1.22948e-05
KCNA3	157.714	-1.64452	0.414174	5.29212e-07	1.2343e-05
N4BP3	959.456	-0.866455	0.182749	5.30805e-07	1.23713e-05
ALDOB	11.0009	-2.81731	0.678588	5.33955e-07	1.24358e-05
PPP1R27	571.803	2.75468	0.875362	5.40447e-07	1.25779e-05
TTYH3	6012.46	0.868767	0.194013	5.43358e-07	1.26367e-05
NAP1L4P2	1.06796	4.51007	1.05432	5.4765e-07	1.27274e-05
FARSB	2369.62	0.624066	0.127443	5.5074e-07	1.27901e-05
SMYD1	1359.66	0.971828	1.82042	5.52421e-07	1.28199e-05
AMIGO2	817.309	1.39892	0.340973	5.55238e-07	1.28761e-05
GALNT13	71.8873	2.34145	0.770113	5.66616e-07	1.31306e-05
CLCF1	269.271	1.16656	0.263773	5.68723e-07	1.31701e-05
CD28	396.137	-1.37122	0.333016	5.70967e-07	1.32126e-05
DOCK8	1894.39	-1.15377	0.274385	5.73883e-07	1.32707e-05
MFSD2A	1052.14	1.49339	0.333922	5.74773e-07	1.32818e-05
B4GALT2	3131.78	0.650062	0.133227	5.77298e-07	1.33307e-05
AL117327.1	5.63994	1.92074	0.431883	5.79198e-07	1.33651e-05
RAF1	4537.27	-0.517346	0.105066	5.8456e-07	1.34793e-05
SNX20	681.547	-1.17272	0.279117	5.87195e-07	1.35304e-05
LIFR	2146.22	-1.92061	0.448108	5.88552e-07	1.35521e-05
HTR2B	29.2512	-1.692	0.376562	5.90392e-07	1.35703e-05
OGFRL1	4462.49	-0.971922	0.200413	5.89887e-07	1.35703e-05
TCAP	3944.89	2.43053	0.988729	5.90595e-07	1.35703e-05
DPYSL4	141.436	2.07902	0.574385	5.91909e-07	1.35909e-05
EDAR	454.857	2.19508	0.62003	5.94611e-07	1.36249e-05
IGHV3-38	50.6715	-2.30453	0.567816	5.93831e-07	1.36249e-05
KLK7	3272.66	2.66353	0.739524	5.94647e-07	1.36249e-05
CNOT8	2501.95	-0.424607	0.0878192	5.99883e-07	1.37352e-05
MYL4	51.9667	2.02314	0.623886	6.043e-07	1.38267e-05
SNX2	2716.6	-0.514642	0.106928	6.09591e-07	1.39379e-05
TRAV8-3	22.0422	-1.65334	0.405104	6.10688e-07	1.39532e-05
DYNC1I2	3011.77	0.43403	0.0881498	6.11578e-07	1.39539e-05
YWHAZ	34161.8	0.74007	0.15786	6.11307e-07	1.39539e-05
LPO	15.7686	2.81121	0.893605	6.25251e-07	1.42559e-05
BTLA	127.64	-1.50689	0.378902	6.28015e-07	1.42997e-05
PRODH	30.97	-2.38374	0.534488	6.28051e-07	1.42997e-05
AF131215.4	6.2606	-1.81854	0.416478	6.32136e-07	1.43826e-05
PTPRC	4730.69	-1.34776	0.334176	6.35406e-07	1.44469e-05
POP7	1355.97	0.677285	0.137294	6.36112e-07	1.44529e-05
DDX46	4197.36	-0.413628	0.0844637	6.37956e-07	1.44847e-05
CA3	3563.15	1.72477	0.729713	6.39997e-07	1.45209e-05
LSP1P4	24.4268	1.70499	0.402181	6.42479e-07	1.4567e-05
CCDC144NL-AS1	194.732	2.20932	0.630703	6.52971e-07	1.47946e-05
TCFL5	641.428	0.732425	0.150729	6.54412e-07	1.4817e-05
HSPB7	3702.98	2.4301	0.922457	6.556e-07	1.48335e-05
AL365226.2	5.32431	2.43262	0.561407	6.57003e-07	1.48549e-05
HGH1	1183.18	0.695804	0.146387	6.67066e-07	1.50688e-05
KAT7	2036.34	-0.375832	0.0763663	6.6739e-07	1.50688e-05
LINC01726	23.2101	-3.65273	1.15777	6.69629e-07	1.51089e-05
CR589904.2	10.8257	5.24134	1.45875	6.77855e-07	1.52839e-05
AL390839.2	14.5216	3.39854	0.78531	6.78783e-07	1.52942e-05
TNFSF15	433.099	-1.46415	0.350881	6.84995e-07	1.54235e-05
GOLGA5	2467.18	0.537356	0.113019	6.95951e-07	1.56594e-05
CASP9	685.557	-0.588971	0.123456	6.97695e-07	1.56878e-05
LHFPL3-AS1	1.32526	4.02239	1.81173	7.02774e-07	1.57911e-05
TRAV8-2	15.2955	-1.87465	0.473857	7.09825e-07	1.59385e-05
ADA2	2435.16	-1.10645	0.259279	7.19563e-07	1.6146e-05
PKD1L2	14.5041	2.08418	0.520126	7.21039e-07	1.6168e-05
SNORD17	29.5596	1.41063	0.330675	7.24459e-07	1.62335e-05
CCDC66	596.615	-0.625062	0.13331	7.33884e-07	1.6422e-05
E2F4	3161.42	0.627302	0.130913	7.33856e-07	1.6422e-05
FST	2805.31	1.62114	0.386723	7.43411e-07	1.66238e-05
FANCL	905.359	-0.662343	0.142739	7.45534e-07	1.66598e-05
PCNPP3	3.32753	2.42698	0.517585	7.46872e-07	1.66783e-05
ATP6V1E2	241.031	0.829195	0.172329	7.49224e-07	1.67121e-05
SLC38A2	17675.9	0.860731	0.179265	7.49415e-07	1.67121e-05
ARHGAP15	332.182	-1.12628	0.268406	7.57896e-07	1.68897e-05
GABRA3	199.631	1.86521	0.437081	7.59059e-07	1.6904e-05
TRAV39	5.52811	-2.14637	0.517593	7.62332e-07	1.69653e-05
EPG5	1986.48	-0.596554	0.125918	7.63181e-07	1.69726e-05
TRBV12-3	11.2308	-1.97715	0.487759	7.70445e-07	1.71224e-05
PTHLH	4714.49	2.23343	0.592153	7.71939e-07	1.71439e-05
CLEC1A	212.899	-1.41469	0.342805	7.78719e-07	1.72827e-05
CCDC28A	689.856	-0.469421	0.0989474	7.81165e-07	1.73251e-05
IGHV1-12	89.5863	-2.36982	0.731268	7.81951e-07	1.73308e-05
LINC01305	287.377	-2.15838	0.564984	7.82786e-07	1.73375e-05
KLHL7	1338.56	0.50898	0.108021	7.83537e-07	1.73423e-05
AGAP2-AS1	462.938	0.97825	0.221559	7.84553e-07	1.7353e-05
PACC1	526.271	0.57555	0.121658	7.95596e-07	1.75853e-05
LINC02762	147.977	1.28585	0.297509	8.00228e-07	1.76756e-05
AC006008.1	29.7176	-1.11464	0.252914	8.02017e-07	1.77031e-05
CHMP7	2283.47	-0.495901	0.104334	8.05666e-07	1.77716e-05
POLK	980.236	-0.501965	0.103737	8.06533e-07	1.77787e-05
NGEF	541.644	1.87612	0.437592	8.10633e-07	1.78455e-05
TXLNA	5520.28	-0.489412	0.102172	8.10662e-07	1.78455e-05
AC010735.2	29.7993	1.99871	0.52037	8.11988e-07	1.78626e-05
ZKSCAN5	882.776	0.483182	0.0977321	8.18436e-07	1.79923e-05
EBNA1BP2	3318.5	0.687698	0.144671	8.1955e-07	1.80046e-05
IGKV1D-42	22.1902	-2.61876	0.858208	8.23229e-07	1.80733e-05
ZBED9	78.167	2.35946	0.551312	8.26861e-07	1.81408e-05
IGHV1-45	59.0544	-2.38627	0.642952	8.34746e-07	1.83014e-05
CCDC115	1644.97	0.428534	0.0895672	8.35412e-07	1.83037e-05
NEURL1	357.55	-1.82225	0.460319	8.38763e-07	1.83647e-05
APBB2	1512.08	0.92144	0.203331	8.40778e-07	1.83965e-05
LINC01881	48.928	-0.718583	0.152595	8.43123e-07	1.84354e-05
AC007991.2	8.94801	-2.66372	0.663599	8.47077e-07	1.85094e-05
TRAV14DV4	14.8641	-1.72892	0.433674	8.51208e-07	1.85872e-05
IGHV3-41	37.3311	-1.96586	0.520778	8.55582e-07	1.86702e-05
CD74	90804.9	-1.16789	0.285358	8.57571e-07	1.8701e-05
ABCA2	2418.29	-0.962451	0.215947	8.62527e-07	1.87965e-05
SLC2A9	515.676	0.993431	0.22271	8.64187e-07	1.88201e-05
GALNT17	497.821	-2.45623	0.680611	8.66484e-07	1.88575e-05
MTDH	8524.56	0.570045	0.11997	8.69315e-07	1.89064e-05
IGHV3-7	3529.88	-2.01813	0.591299	8.71202e-07	1.89348e-05
ANKDD1B	20.8526	1.44213	0.334613	8.7326e-07	1.89635e-05
FAM43B	21.9671	2.1	0.50379	8.73687e-07	1.89635e-05
POT1-AS1	19.7883	1.22298	0.279449	8.76966e-07	1.9022e-05
AC068506.1	47.6239	3.63607	1.45853	8.77686e-07	1.90249e-05
ODC1	11549.1	1.11435	0.242791	8.79033e-07	1.90414e-05
SLC25A1	2389.72	0.677599	0.143908	8.84018e-07	1.91367e-05
TRAV21	16.5219	-1.5237	0.367148	8.88549e-07	1.9222e-05
GLULP4	6.85814	-2.3219	0.513742	8.92144e-07	1.92869e-05
TRIM63	165.569	2.92405	1.08271	8.95013e-07	1.93361e-05
LRFN4	999.416	0.912251	0.197395	8.98095e-07	1.93898e-05
ZNF613	216.349	-0.832192	0.181224	8.99463e-07	1.94065e-05
SLC4A3	390.406	1.48303	0.351754	9.02204e-07	1.94527e-05
TNFRSF9	517.975	-1.30678	0.315798	9.04324e-07	1.94855e-05
CCL20	2368.98	-2.19808	0.571205	9.10581e-07	1.96073e-05
SDCCAG8	933.324	0.485422	0.0998371	9.12111e-07	1.96273e-05
NDUFB11	2654.89	-0.454113	0.0943091	9.22418e-07	1.9836e-05
AC079296.1	8.84013	-1.92186	0.472572	9.25059e-07	1.98796e-05
TSTA3	3272.57	0.724254	0.156885	9.36142e-07	2.01045e-05
AC009319.1	1.96631	2.99875	0.764579	9.38894e-07	2.01503e-05
AC105460.2	1.9358	4.21525	0.931193	9.3973e-07	2.0155e-05
FCRLA	394.998	-2.10548	0.666177	9.4483e-07	2.02394e-05
ZMYND10	42.4194	-1.19735	0.276298	9.44914e-07	2.02394e-05
SMKR1	27.8027	1.57619	0.391791	9.464e-07	2.02579e-05
P2RY6	375.857	1.23803	0.289364	9.52426e-07	2.03735e-05
AP001547.1	8.36265	8.076	1.81955	9.541e-07	2.03959e-05
MAP2K6	537.442	-1.02772	0.234602	9.60355e-07	2.05162e-05
IGLV8OR8-1	3.54861	-4.21802	1.08931	9.62182e-07	2.05417e-05
ARHGEF25	183.791	1.31895	0.321857	9.71265e-07	2.0722e-05
NQO1	3455.75	1.48713	0.35921	9.72678e-07	2.07386e-05
CRACR2A	314.039	1.12257	0.26438	9.73751e-07	2.07479e-05
TMEM158	451.33	1.42804	0.346303	9.75028e-07	2.07614e-05
SEMA4D	2914.12	-0.8855	0.198457	9.75719e-07	2.07626e-05
AC011815.1	88.4045	-0.931285	0.215938	9.78426e-07	2.08066e-05
EXOG	362.785	-0.658162	0.143099	9.8061e-07	2.08394e-05
KRT38	28.1846	-3.41098	1.15363	9.82219e-07	2.086e-05
HNRNPA1P70	8.01675	-2.12137	0.529598	9.89004e-07	2.09904e-05
AC068647.2	7.08115	2.83497	0.744942	9.90294e-07	2.1004e-05
IGF2BP2	2384.6	1.93886	0.45703	9.92516e-07	2.10375e-05
MYL1	13231.1	0.403962	0.721609	1.0069e-06	2.13284e-05
IGKV1D-33	108.975	-3.13613	1.17262	1.00896e-06	2.13581e-05
AC090515.4	11.3588	-3.31398	1.0256	1.01415e-06	2.1454e-05
AL359502.2	6.9293	7.10364	1.62403	1.02116e-06	2.15744e-05
ZBTB18	1361.01	-1.06046	0.236903	1.02052e-06	2.15744e-05
PPP1R14B	2951.68	0.793346	0.170751	1.025e-06	2.16414e-05
SLC19A2	566.692	0.792775	0.169883	1.02627e-06	2.16542e-05
PCP2	47.763	-1.20844	0.281767	1.03092e-06	2.17381e-05
P3H1	2013.37	0.889343	0.201777	1.03207e-06	2.17483e-05
P2RY10	382.051	-1.34734	0.346441	1.03509e-06	2.17979e-05
LINC02832	2.29875	2.82092	0.625772	1.03846e-06	2.18548e-05
FOXI3	73.4918	3.41857	1.07171	1.04208e-06	2.19167e-05
AC092943.2	3.55737	2.3797	0.649819	1.04456e-06	2.19547e-05
IGKV2-30	886.385	-2.14358	0.679549	1.04566e-06	2.19636e-05
STK31	93.1368	1.85679	0.453372	1.05211e-06	2.20848e-05
CD48	907.076	-1.39641	0.361834	1.05417e-06	2.21137e-05
NCKAP1L	1952.86	-1.14321	0.279171	1.05751e-06	2.21694e-05
SELENOOLP	3.41393	4.31781	1.0334	1.05944e-06	2.21958e-05
DENND2A	215.491	1.26565	0.322584	1.06224e-06	2.21972e-05
FRMPD2	4.11593	-2.40937	0.599793	1.0605e-06	2.21972e-05
NIPAL4	1612.03	1.72879	0.398911	1.06221e-06	2.21972e-05
SELPLG	1305.8	-0.984249	0.232782	1.06147e-06	2.21972e-05
SOWAHC	3960.96	1.014	0.227506	1.06335e-06	2.22061e-05
POP1	687.145	0.703351	0.152769	1.0648e-06	2.22221e-05
DDOST	9559.11	0.511481	0.108446	1.06807e-06	2.22619e-05
TUBB6	6492.13	0.934758	0.202536	1.068e-06	2.22619e-05
CCBE1	68.472	1.69603	0.45001	1.08471e-06	2.25942e-05
EFCAB10	14.6746	0.950929	0.544335	1.09042e-06	2.26894e-05
GPR135	49.7926	0.935762	0.202132	1.09068e-06	2.26894e-05
AC106820.4	102.39	-1.81958	0.492267	1.09632e-06	2.27923e-05
AP001046.1	9.43273	-1.79706	0.403514	1.1055e-06	2.29683e-05
ASTE1	517.887	-0.670406	0.15072	1.10625e-06	2.29693e-05
EPC1	1373.87	-0.429901	0.090273	1.11361e-06	2.30779e-05
NOC2LP2	3.93736	1.8899	0.4397	1.1126e-06	2.30779e-05
OTUB1	4206.9	0.569989	0.122161	1.11308e-06	2.30779e-05
IL24	505.764	2.18698	0.558616	1.11616e-06	2.31161e-05
LINC00381	8.77634	1.98787	0.487437	1.12059e-06	2.31932e-05
PYHIN1	166.357	-1.32502	0.343151	1.12545e-06	2.32789e-05
CLEC11A	563.749	1.13748	0.261516	1.12824e-06	2.33218e-05
GAP43	95.8707	1.96494	0.54862	1.13051e-06	2.33242e-05
PIM2	3035.39	-1.11024	0.270117	1.13e-06	2.33242e-05
PLK3	1131.78	0.988974	0.214409	1.12974e-06	2.33242e-05
SP4	596.617	-0.69999	0.15376	1.13424e-06	2.33863e-05
AC244034.2	9.11041	-1.71142	0.417358	1.13581e-06	2.3389e-05
TRBJ1-4	17.1251	-2.40985	0.600322	1.13574e-06	2.3389e-05
AC100854.1	7.76908	-1.74662	0.426568	1.13738e-06	2.34066e-05
BX571818.1	88.9676	-1.68399	0.417709	1.15601e-06	2.3775e-05
WDR75	2509.08	0.452234	0.0956516	1.1634e-06	2.39119e-05
DGUOK	1470.29	0.49326	0.107261	1.16453e-06	2.39199e-05
ZNF710-AS1	380.592	-1.09751	0.255869	1.16679e-06	2.39512e-05
LRWD1	1126.17	0.532947	0.110819	1.17652e-06	2.41357e-05
NENF	1758.72	0.512077	0.108239	1.181e-06	2.42124e-05
LINC01285	30.7551	2.00399	0.489041	1.1821e-06	2.42179e-05
S100A12	671.685	2.27278	0.626635	1.18276e-06	2.42179e-05
DKK3	4290.86	1.05358	0.250242	1.18659e-06	2.42811e-05
ZNF641	1603.9	-0.642645	0.138686	1.19057e-06	2.43471e-05
LINC02434	7.14758	5.77473	1.49452	1.19205e-06	2.4362e-05
ICAM3	655.82	-1.14509	0.272495	1.19893e-06	2.44864e-05
LAMC2	44208	1.51451	0.373233	1.19963e-06	2.44864e-05
AC008763.1	35.5825	-1.08253	0.24818	1.20133e-06	2.45057e-05
AC012236.1	109.144	-1.57849	0.400009	1.20527e-06	2.45705e-05
DKK1	439.451	2.28406	0.842162	1.20757e-06	2.4602e-05
GPR1	113.19	1.47175	0.325775	1.20916e-06	2.4619e-05
EIF5B	7055.93	0.436456	0.0912083	1.21352e-06	2.46923e-05
IGLV2-14	5820.5	-1.99793	0.56578	1.21968e-06	2.48021e-05
NAIP	51.0056	-1.15068	0.267084	1.22271e-06	2.48483e-05
ZCWPW2	14.1446	-0.926616	0.204035	1.22511e-06	2.48816e-05
NRG1	1509.45	1.65336	0.441981	1.23088e-06	2.49675e-05
ORC5	1082.39	0.786083	0.166959	1.23029e-06	2.49675e-05
ZNF474	34.4479	1.64569	0.39542	1.23269e-06	2.49886e-05
TRAV2	11.522	-1.62002	0.400766	1.23899e-06	2.51008e-05
TRBJ1-5	22.4485	-1.8882	0.487273	1.24293e-06	2.51649e-05
LINC01995	8.03223	3.88813	0.900799	1.24516e-06	2.51935e-05
TLR10	438.625	-1.77145	0.542033	1.24589e-06	2.51935e-05
BCORL1	844.08	0.583619	0.123084	1.24732e-06	2.51953e-05
FBXW11	2647.91	-0.434279	0.0905839	1.24753e-06	2.51953e-05
ANKRD13D	2266.31	0.718003	0.15757	1.26601e-06	2.55526e-05
PLAGL1	747.659	0.949099	0.214756	1.28237e-06	2.58668e-05
TRBV15	11.54	-1.95623	0.497499	1.28403e-06	2.58843e-05
ESRRB	53.6958	-2.0686	0.549656	1.28836e-06	2.59171e-05
IKZF1	1491.83	-1.25468	0.316982	1.28885e-06	2.59171e-05
PIGN	1577.66	-0.521388	0.111465	1.28744e-06	2.59171e-05
ZNF510	620.171	-0.546658	0.119241	1.2884e-06	2.59171e-05
ADRA2C	120.426	1.80296	0.466004	1.30306e-06	2.61816e-05
AP1S1	2033.21	0.681193	0.149236	1.30361e-06	2.61816e-05
MFSD3	586.425	0.670836	0.146062	1.30637e-06	2.62209e-05
CLK4	1133.83	-0.743728	0.163282	1.31217e-06	2.63211e-05
CD274	926.599	-1.4492	0.355283	1.32057e-06	2.64732e-05
WAS	825.721	-1.06958	0.260644	1.32187e-06	2.64829e-05
ISOC1	1096.19	-0.64409	0.135306	1.32445e-06	2.65184e-05
ADAM17	2883.44	0.551107	0.117261	1.32676e-06	2.65482e-05
TRBV14	11.2206	-1.73979	0.436482	1.33108e-06	2.66183e-05
AC026877.1	56.5967	0.886622	0.198803	1.33746e-06	2.67295e-05
IGHV3OR16-12	42.7131	-2.4404	0.667081	1.3406e-06	2.67758e-05
PRPS2	2940.16	-0.690954	0.155321	1.35031e-06	2.69532e-05
AC005831.1	103.658	1.26025	0.305899	1.35807e-06	2.70915e-05
SCYL1	3830.49	0.467897	0.0970207	1.36909e-06	2.72946e-05
TUBB4A	42.8991	1.51315	0.352255	1.37622e-06	2.74199e-05
ADAMTS1	1883.49	1.2018	0.270195	1.38604e-06	2.75987e-05
COL6A6	119.253	-1.66713	0.450827	1.38952e-06	2.76511e-05
AC107959.1	128.964	-0.864769	0.193985	1.39664e-06	2.77756e-05
PMS2P1	290.55	0.62308	0.132262	1.4027e-06	2.78791e-05
AC092445.1	1.77921	3.50877	0.85196	1.40866e-06	2.79806e-05
BRI3	1641.81	0.659241	0.139789	1.41881e-06	2.8165e-05
SLC47A2	151.564	1.57098	0.380601	1.42059e-06	2.81832e-05
AL132800.1	85.1858	0.900884	0.205842	1.42293e-06	2.81888e-05
MIR2052HG	25.8799	2.40635	0.575454	1.42189e-06	2.81888e-05
TRBV12-4	16.945	-1.99187	0.520995	1.42347e-06	2.81888e-05
SPOCK2	5226.08	-1.70376	0.482664	1.42648e-06	2.82312e-05
ZBED2	675.596	1.58846	0.41451	1.42771e-06	2.82382e-05
SLC9A5	69.9714	1.03163	0.24428	1.42876e-06	2.82419e-05
CFAP20	1295.18	0.506731	0.106985	1.43333e-06	2.82978e-05
MTTP	17.2879	-1.56967	0.388008	1.43313e-06	2.82978e-05
KDM8	182.725	-0.573596	0.124595	1.43613e-06	2.83187e-05
SLITRK6	655.657	2.26	0.671721	1.43544e-06	2.83187e-05
PPP2R2C	2014.18	1.68801	0.400616	1.43911e-06	2.83603e-05
ZNRD2	747.831	0.662877	0.139692	1.44089e-06	2.83782e-05
IGKV2D-24	82.4468	-2.31206	0.662426	1.44351e-06	2.84126e-05
BIRC2	4960.78	1.36208	0.355936	1.44498e-06	2.84243e-05
ZPR1	1543.21	0.536936	0.114718	1.44622e-06	2.84315e-05
DENND2D	2368.76	-0.844462	0.196917	1.44948e-06	2.84784e-05
TRBJ1-6	24.1892	-1.92135	0.513324	1.47819e-06	2.9025e-05
HIRIP3	1114.89	-0.50405	0.108414	1.49858e-06	2.93898e-05
STT3A	4491.81	0.425963	0.0905009	1.49805e-06	2.93898e-05
CD3D	638.146	-1.26095	0.321402	1.50343e-06	2.94671e-05
AC015712.6	41.407	2.1532	0.589311	1.51233e-06	2.95704e-05
HMBOX1	637.483	-0.494614	0.107039	1.5118e-06	2.95704e-05
MTMR2	1741.65	0.675199	0.150051	1.50983e-06	2.95704e-05
XIRP2	6396.86	3.85829	1.44246	1.51084e-06	2.95704e-05
TRBV6-2	18.0325	-1.85993	0.485413	1.5198e-06	2.96986e-05
TBC1D10C	1187.83	-1.32265	0.348531	1.52162e-06	2.97163e-05
AC022893.2	31.8406	-2.97582	0.899402	1.52265e-06	2.97187e-05
IK	3883.8	-0.435002	0.091374	1.52718e-06	2.97891e-05
SNAPC1	635.552	0.877889	0.194856	1.5314e-06	2.98536e-05
HRC	835.415	2.09756	0.687131	1.54178e-06	3.00379e-05
ZNF169	173.388	-0.656761	0.14524	1.54773e-06	3.01357e-05
AL033504.1	4.50981	0.0697533	0.483968	1.5535e-06	3.02302e-05
GTPBP8	637.416	-0.670701	0.146084	1.56797e-06	3.04753e-05
RHBDD2	3305.42	0.613919	0.136591	1.56741e-06	3.04753e-05
ATRAID	3597.77	0.42276	0.0900348	1.5756e-06	3.05942e-05
LAPTM4A	9072.18	0.432041	0.0923808	1.57597e-06	3.05942e-05
CCR4	283.218	-1.32277	0.33751	1.57844e-06	3.06238e-05
EWSAT1	57.7405	-2.54865	0.726477	1.58396e-06	3.06944e-05
TRG-AS1	151.173	-1.25972	0.323652	1.58313e-06	3.06944e-05
FGF13	181.088	1.79379	0.420595	1.59087e-06	3.08098e-05
CASP14	921.573	3.24994	0.875057	1.59546e-06	3.08804e-05
TAF8	1155.9	-0.381438	0.0795516	1.60257e-06	3.09996e-05
ZNF274	1278.04	-0.571549	0.124659	1.60605e-06	3.10484e-05
AC005400.1	3.8191	2.0775	0.520902	1.60723e-06	3.10527e-05
SPOCK1	804.157	1.81631	0.475431	1.61068e-06	3.11009e-05
GK	433.262	-0.865702	0.197062	1.62164e-06	3.12941e-05
AC019117.1	21.9551	1.79661	0.425316	1.63398e-06	3.14736e-05
ACTG2	398.42	1.90187	0.581786	1.63481e-06	3.14736e-05
AP002851.1	33.3417	1.21893	0.291491	1.63376e-06	3.14736e-05
KLK2	7.81356	2.78358	0.89813	1.63293e-06	3.14736e-05
NEDD1	2423	-0.854109	0.191021	1.63836e-06	3.15232e-05
GSAP	1194.83	-0.898469	0.206483	1.64622e-06	3.16557e-05
GFRA3	77.4316	1.95268	0.578908	1.65157e-06	3.17397e-05
ANKIB1	3278.66	0.683379	0.145122	1.65418e-06	3.17711e-05
AR	399.623	-2.10304	0.53606	1.659e-06	3.1845e-05
AC073342.1	7.87221	-1.99796	0.507467	1.6613e-06	3.18494e-05
SAMD4B	5743.89	0.389947	0.0831374	1.66217e-06	3.18494e-05
SMOX	717.543	1.06803	0.238024	1.66101e-06	3.18494e-05
IGKV4-1	14387.7	-1.84863	0.518659	1.66499e-06	3.18847e-05
HSD17B2	107.497	1.85127	0.450122	1.66908e-06	3.19443e-05
ITGAM	971.301	-1.42886	0.362409	1.67248e-06	3.19905e-05
TRAV38-2DV8	11.4407	-1.67714	0.429822	1.69037e-06	3.23137e-05
MGAT3	1456.51	-2.01221	0.588964	1.69139e-06	3.23141e-05
MRPS25	1482.56	-0.594163	0.127427	1.6955e-06	3.23738e-05
NLRP3P1	19.2109	1.32134	0.313329	1.69919e-06	3.24252e-05
CYTIP	900.713	-1.13398	0.282182	1.70367e-06	3.24916e-05
RNF157-AS1	25.5594	-1.66745	0.438442	1.70727e-06	3.25411e-05
TENM1	104.92	2.2307	0.658078	1.71194e-06	3.2611e-05
THBS2	6062.3	1.50989	0.369137	1.71575e-06	3.26644e-05
C1orf68	53.2353	2.72643	0.785097	1.72174e-06	3.27594e-05
INKA2	861.876	-0.793767	0.173019	1.72788e-06	3.2857e-05
AC024075.1	36.289	-0.776532	0.173109	1.74527e-06	3.31683e-05
GNG8	9.44555	-1.85709	0.478636	1.75256e-06	3.32768e-05
PYCR1	1514.47	0.944758	0.220171	1.75302e-06	3.32768e-05
DCAF11	3181.46	-0.441118	0.0937937	1.75583e-06	3.33002e-05
ZNF117	905.734	1.17799	0.28326	1.75631e-06	3.33002e-05
MOGAT2	80.1142	-2.85472	0.793095	1.76842e-06	3.35105e-05
CAPN7	1516.36	-0.518985	0.110754	1.77155e-06	3.35465e-05
INSRR	23.1239	-1.78192	0.446414	1.77239e-06	3.35465e-05
FOXD3	95.6834	-1.71781	0.415665	1.77991e-06	3.36301e-05
RBM23	3673.52	-0.347252	0.0739308	1.77959e-06	3.36301e-05
VSTM5	49.6742	1.84693	0.511129	1.77824e-06	3.36301e-05
AL807752.5	17.4483	-1.51287	0.36799	1.8005e-06	3.39403e-05
AP000842.2	1.69564	-4.74085	1.37124	1.79999e-06	3.39403e-05
PLOD3	3512.51	0.936799	0.21817	1.7996e-06	3.39403e-05
SULT1C2	32.332	-1.97754	0.531851	1.79924e-06	3.39403e-05
AC073130.1	2.79792	2.02375	0.472144	1.81242e-06	3.41255e-05
BRIP1	1019.9	-0.733484	0.168015	1.81156e-06	3.41255e-05
CRLF1	271.621	1.89097	0.528096	1.81792e-06	3.42092e-05
AC073257.1	2.69826	1.97652	0.509579	1.81988e-06	3.42264e-05
ALOXE3	278.631	1.96297	0.506412	1.82307e-06	3.42665e-05
TENT2	1974.98	-0.440356	0.0949163	1.82679e-06	3.43166e-05
KLHL9	1780.67	-0.51331	0.111678	1.8436e-06	3.46124e-05
LRRC59	6307.49	0.597934	0.131763	1.84859e-06	3.46861e-05
GPHA2	9.01266	-1.91863	0.494394	1.85053e-06	3.47026e-05
AC010623.1	3.00306	-2.35558	0.598283	1.8517e-06	3.47044e-05
ZFP42	45.857	3.39165	2.13656	1.85303e-06	3.47094e-05
GCHFR	252.464	-0.917722	0.205949	1.86622e-06	3.49364e-05
AL139125.1	16.6691	-1.39889	0.345947	1.87172e-06	3.50092e-05
BOK	1345.91	1.0128	0.229247	1.87226e-06	3.50092e-05
PCYOX1	4012.15	0.523232	0.113166	1.87689e-06	3.50755e-05
AC104088.1	14.7477	1.8243	0.42221	1.88443e-06	3.51962e-05
GJC3	5.82529	1.85331	0.4591	1.89e-06	3.52638e-05
PDGFA	1306.89	1.25177	0.306417	1.89022e-06	3.52638e-05
SEC1P	13.8275	-1.16384	0.278864	1.89225e-06	3.52816e-05
AC027584.1	5.75934	2.60268	0.675624	1.89682e-06	3.53465e-05
GRIPAP1	2428.92	-0.490327	0.107517	1.90679e-06	3.54714e-05
REPS2	382.696	-1.06266	0.255245	1.90659e-06	3.54714e-05
ZNF598	2611.57	0.610761	0.129302	1.90492e-06	3.54714e-05
APOO	567.404	-0.566458	0.121377	1.9083e-06	3.54791e-05
OSBPL5	999.632	0.690546	0.150138	1.91266e-06	3.55399e-05
EFNA3	432.992	1.242	0.282857	1.91719e-06	3.56037e-05
C20orf194	869.586	0.694828	0.155254	1.92267e-06	3.56445e-05
IGLC6	94.2199	-2.13365	0.632456	1.9209e-06	3.56445e-05
LINC02325	20.0196	-1.6018	0.416474	1.92175e-06	3.56445e-05
FXYD5	4207.21	0.913338	0.217114	1.92495e-06	3.56664e-05
NCL	30317.3	0.454413	0.097034	1.93101e-06	3.57584e-05
CYP27A1	1464.04	-1.55109	0.392627	1.93331e-06	3.57806e-05
UTP14A	1161.86	0.48608	0.102426	1.93536e-06	3.57981e-05
SASH3	1426.81	-1.22354	0.319763	1.9551e-06	3.61426e-05
CCDC97	2106.06	-0.4454	0.0946115	1.95702e-06	3.61576e-05
AC127496.5	6.46136	1.75317	0.422907	1.9666e-06	3.63139e-05
LINC01998	2.97468	3.80893	1.28774	1.97154e-06	3.63847e-05
LYAR	1017.08	0.528837	0.112847	1.97512e-06	3.643e-05
MXD3	552.147	-0.790726	0.179879	1.97627e-06	3.64306e-05
AC243960.1	91.7719	-1.49781	0.404712	1.9861e-06	3.6591e-05
FGL2	1530.75	-1.10293	0.270679	1.99175e-06	3.66743e-05
INTS6L	1129.05	-0.952292	0.223532	2.00046e-06	3.68138e-05
KIF2A	1862.83	-0.547938	0.122091	2.00159e-06	3.68139e-05
ANO5	152.964	2.0501	0.632443	2.00663e-06	3.68648e-05
MYO1F	1259.49	-0.974382	0.235644	2.00606e-06	3.68648e-05
TNFRSF17	162.57	-1.71144	0.481773	2.0105e-06	3.69151e-05
CDH13	1948.42	1.35996	0.334348	2.02445e-06	3.71503e-05
CCDC160	14.8227	-2.30631	0.68329	2.03283e-06	3.7283e-05
SNORA73B	50.1764	1.55324	0.394067	2.03725e-06	3.73431e-05
NUGGC	122.955	-1.55701	0.441182	2.07309e-06	3.79786e-05
C4orf48	128.247	1.09685	0.270836	2.08877e-06	3.82434e-05
CLDN6	11.3093	2.35168	0.647265	2.0899e-06	3.82434e-05
ARF1	17201	0.372373	0.0787951	2.09143e-06	3.82501e-05
IL27RA	2496.54	-1.41186	0.352651	2.1017e-06	3.84163e-05
FRMD6	5797.31	0.81211	0.187302	2.11179e-06	3.85791e-05
OFCC1	18.1223	2.62816	0.776479	2.11545e-06	3.86242e-05
B4GALNT3	1998.14	1.39014	0.323036	2.12472e-06	3.87718e-05
BCHE	81.3884	2.22745	0.598899	2.13796e-06	3.89914e-05
KRT6C	20250.2	2.43504	0.70682	2.14287e-06	3.90591e-05
AC025419.1	2.03484	3.31704	0.765146	2.15234e-06	3.92047e-05
TUBA1C	8998.63	0.67617	0.147607	2.15327e-06	3.92047e-05
EXOC6B	2785.59	0.71668	0.15808	2.16376e-06	3.93736e-05
LINC02428	26.0455	3.15383	0.783725	2.17999e-06	3.96468e-05
CHORDC1	1489.72	0.833871	0.185671	2.18954e-06	3.97982e-05
WWC2	763.893	0.888525	0.20824	2.19345e-06	3.9847e-05
IRF4	1156.96	-1.47411	0.4061	2.21063e-06	4.01368e-05
DUS4L	370.952	0.62506	0.134564	2.21517e-06	4.01847e-05
IL34	389.116	-1.11735	0.275237	2.21574e-06	4.01847e-05
AIPL1	13.5597	-2.71552	0.753288	2.23172e-06	4.04519e-05
CLTCL1	522.692	1.38185	0.330238	2.24084e-06	4.05947e-05
TTC16	36.7853	-1.60409	0.421403	2.24229e-06	4.05983e-05
CREBRF	978.116	-0.58561	0.130791	2.25042e-06	4.07003e-05
TCEANC	153.139	-0.713978	0.163182	2.24978e-06	4.07003e-05
IGHV7-81	40.4299	-2.11817	0.584262	2.26693e-06	4.0976e-05
FGD2	879.047	-1.08344	0.275078	2.27156e-06	4.10369e-05
AC104088.3	6.98051	1.89197	0.468112	2.27518e-06	4.10706e-05
ANKRD1	2198.16	2.78407	1.1619	2.27595e-06	4.10706e-05
AGAP3	2753.4	0.569557	0.124045	2.27723e-06	4.10709e-05
CIDECP1	248.426	-0.409572	0.0883761	2.28827e-06	4.12471e-05
AL121929.2	44.7072	-1.96032	0.532337	2.2985e-06	4.14087e-05
LINC01281	17.8387	-1.49185	0.383488	2.30117e-06	4.14337e-05
LINC00536	4.25775	2.25731	0.581381	2.32044e-06	4.17576e-05
APIP	503.8	-0.437106	0.0938024	2.32677e-06	4.18484e-05
TLE5	10604.6	-0.488051	0.106397	2.33176e-06	4.1915e-05
TBX2-AS1	27.8875	1.54171	0.415011	2.33465e-06	4.19438e-05
NSG1	609.41	1.65511	0.393188	2.36191e-06	4.24101e-05
AL079303.1	56.592	-1.54228	0.411185	2.3678e-06	4.24924e-05
BTD	526.934	-0.602206	0.133255	2.36938e-06	4.24973e-05
TMEM71	177.47	-1.28913	0.334857	2.37414e-06	4.25592e-05
MTMR7	73.4907	-2.04527	0.571112	2.37838e-06	4.26118e-05
ZPLD1	6.17766	1.88853	0.437736	2.39207e-06	4.28334e-05
ESRG	149.873	3.40155	1.19281	2.39764e-06	4.29095e-05
AJ003147.2	1.79109	4.27991	1.08447	2.42842e-06	4.34365e-05
AP005264.3	10.5299	-3.27709	0.855488	2.44054e-06	4.36054e-05
MSL2	2609.25	-0.5202	0.116044	2.43954e-06	4.36054e-05
PKHD1	37.332	2.32074	0.576942	2.44386e-06	4.36407e-05
DISP2	108.129	1.38465	0.35764	2.4534e-06	4.37871e-05
AATF	2796.25	0.484561	0.10439	2.45633e-06	4.38153e-05
AC021205.3	16.4125	-1.32546	0.331478	2.47675e-06	4.41554e-05
GAB4	8.50507	-0.0866511	0.486667	2.48081e-06	4.42036e-05
CITED4	1204.82	1.08725	0.242841	2.50782e-06	4.46603e-05
HIST1H2BH	116.482	1.34395	0.31508	2.51309e-06	4.47298e-05
BMPR1B	204.563	2.05385	0.506422	2.51815e-06	4.47953e-05
C2orf27A	205.121	0.763853	0.173499	2.52282e-06	4.48346e-05
GSEC	90.5464	1.11363	0.284875	2.52312e-06	4.48346e-05
IGHV3OR16-9	6.01058	-2.63271	0.745629	2.52976e-06	4.49281e-05
TRAV9-2	24.0802	-1.39308	0.355626	2.532e-06	4.49434e-05
HBEGF	2592.35	1.53284	0.352616	2.5486e-06	4.52133e-05
AC108174.1	6.94	3.13426	0.863713	2.55969e-06	4.53854e-05
PIK3CG	556.4	-1.12556	0.29069	2.57601e-06	4.56498e-05
TENT4B	841.336	0.591149	0.13147	2.57883e-06	4.56748e-05
CHAF1B	1208.11	-0.69699	0.161063	2.58164e-06	4.5675e-05
EFNA1	3186.27	0.998542	0.228174	2.58027e-06	4.5675e-05
AL590434.1	17.0691	-2.17886	0.656089	2.58689e-06	4.5743e-05
AL133523.1	6.61387	1.48077	0.362966	2.59376e-06	4.58395e-05
SPOCD1	187.654	1.54259	0.382351	2.6232e-06	4.63347e-05
FAM3B	1293.73	-2.16019	0.620612	2.62845e-06	4.64023e-05
AC018978.1	9.23104	2.63268	0.728199	2.6323e-06	4.64449e-05
SSBP2	1205	-0.877298	0.202529	2.63516e-06	4.64702e-05
AP001994.3	10.0423	-3.34077	1.00246	2.644e-06	4.66008e-05
LINC02561	10.2382	1.61462	0.412747	2.64871e-06	4.66521e-05
SLCO2B1	2034.42	-1.07132	0.265834	2.64978e-06	4.66521e-05
MARK3	3916.49	0.597331	0.132686	2.65402e-06	4.67015e-05
IGHV3-69-1	107.42	-1.85252	0.596518	2.65678e-06	4.67249e-05
TMEM200B	267.934	1.1372	0.261673	2.65853e-06	4.67304e-05
SMAD4	2478.66	-0.53084	0.118374	2.66239e-06	4.67729e-05
ABCC8	5.78713	3.66558	1.22155	2.66493e-06	4.67877e-05
HAAO	206.634	-0.970212	0.234781	2.66611e-06	4.67877e-05
CST7	446.558	-1.06871	0.268233	2.67176e-06	4.68616e-05
WHAMM	825.99	-0.459958	0.0984089	2.67539e-06	4.69001e-05
ATG4D	1561.37	-0.516749	0.11172	2.68354e-06	4.70176e-05
FBXO25	1460.04	-0.724403	0.168455	2.69568e-06	4.72049e-05
DNMT3B	403.392	1.12056	0.269097	2.70351e-06	4.73165e-05
CASP8AP2	1551.5	-0.462547	0.0992828	2.72833e-06	4.77139e-05
GFI1B	17.4701	-2.25513	0.648824	2.72915e-06	4.77139e-05
SSX2IP	1785.99	-0.754888	0.168339	2.73405e-06	4.77739e-05
IGLV5-37	52.6259	-3.18937	0.822162	2.73937e-06	4.78413e-05
AC100801.2	2.90354	3.06859	0.70566	2.75807e-06	4.8142e-05
REXO5	275.342	-0.71782	0.162597	2.77479e-06	4.84078e-05
JAKMIP1	11.5648	-1.41787	0.36283	2.78153e-06	4.84994e-05
PTN	2191.78	-1.67585	0.461342	2.78884e-06	4.86008e-05
USP4	2719.78	-0.440722	0.0966282	2.80356e-06	4.88312e-05
DCST2	129.811	-1.12579	0.266784	2.81328e-06	4.89742e-05
DHRS7	2024.61	0.826352	0.19549	2.84637e-06	4.95237e-05
HEYL	591.632	1.07355	0.257916	2.85756e-06	4.9692e-05
AL365272.1	49.2904	-1.02105	0.250053	2.8617e-06	4.97373e-05
CCN1	4701.03	1.33091	0.309825	2.86703e-06	4.98034e-05
DES	28601.4	2.56998	1.25296	2.86922e-06	4.98147e-05
MZB1	2362.1	-1.59251	0.466706	2.88028e-06	4.99802e-05
C1QTNF6	1395.18	0.984891	0.249787	2.8905e-06	5.01307e-05
AC005865.1	44.9547	2.27216	0.702151	2.89351e-06	5.01562e-05
CDKN2B-AS1	235.837	-1.15126	0.273191	2.89594e-06	5.01716e-05
SULT1C2P1	2.6404	-7.26663	2.68369	2.90298e-06	5.02667e-05
FAM133B	378.536	0.745878	0.162877	2.90906e-06	5.03452e-05
SPRR5	78.0837	2.7251	0.692891	2.91748e-06	5.04373e-05
TRBV5-4	22.6591	-1.55022	0.426283	2.91625e-06	5.04373e-05
IGHV1-2	2621.68	-1.99408	0.716317	2.93169e-06	5.06562e-05
RAPGEF4	295.129	0.861409	0.202128	2.93458e-06	5.06791e-05
AMPD2	1589.23	0.527203	0.118241	2.94939e-06	5.08808e-05
TRBJ2-7	17.3975	-1.82487	0.48562	2.94784e-06	5.08808e-05
SEMA3C	3763.71	1.49896	0.376832	2.95909e-06	5.10212e-05
TM6SF1	96.7445	-0.945175	0.224044	2.96135e-06	5.10331e-05
ALDH1L1	879.312	-2.11885	0.588634	2.96812e-06	5.1099e-05
CD96	666.569	-1.16698	0.303537	2.96832e-06	5.1099e-05
TRBJ1-2	10.3828	-1.81793	0.485109	2.97016e-06	5.11038e-05
IL36RN	2328.72	2.21604	0.574685	2.97285e-06	5.11229e-05
SCRN1	4571.99	0.801033	0.187797	2.98479e-06	5.13011e-05
IGKV2-26	30.4872	-2.36275	0.684288	3.00492e-06	5.16199e-05
SNCB	25.0205	2.12407	0.533542	3.02593e-06	5.19533e-05
ZNF576	487.396	-0.460366	0.101675	3.03989e-06	5.21655e-05
HIST3H2A	318.785	1.29438	0.295525	3.04581e-06	5.22396e-05
P3H3	899.881	1.22507	0.328134	3.04961e-06	5.22772e-05
IGDCC3	2.81684	1.94841	0.533291	3.05386e-06	5.2295e-05
MYL2	12087.3	2.97586	1.22259	3.05378e-06	5.2295e-05
ARHGEF6	1268.12	-1.00262	0.245717	3.07896e-06	5.26971e-05
FBLIM1	3170.09	0.951266	0.225185	3.1031e-06	5.3061e-05
FBXO38	1727.5	-0.431423	0.0937777	3.10349e-06	5.3061e-05
AF127936.1	13.5729	-1.59118	0.437824	3.12066e-06	5.33266e-05
LINC00494	61.9198	-2.05814	0.652772	3.12875e-06	5.34368e-05
RNF38	1867.7	-0.500929	0.111361	3.15084e-06	5.37858e-05
MESP2	51.3675	-1.64509	0.422873	3.15655e-06	5.3855e-05
MSL3	1776.09	-0.483838	0.108519	3.16062e-06	5.38961e-05
IGHV3-33	1409.73	-1.86128	0.526824	3.16954e-06	5.40201e-05
POLA1	1636.39	-0.670132	0.152893	3.18515e-06	5.42577e-05
ORMDL2	1096.22	0.544214	0.121516	3.19324e-06	5.43669e-05
SRGAP3	777.969	-0.866037	0.203703	3.20106e-06	5.44716e-05
LINC00648	17.2036	4.37637	2.39214	3.21007e-06	5.45963e-05
MIR1915HG	105.756	1.05574	0.259449	3.21302e-06	5.4618e-05
TRBV6-6	15.5844	-1.86031	0.494903	3.22236e-06	5.47482e-05
CERCAM	2291.5	1.09698	0.291865	3.22657e-06	5.47894e-05
RGS2	1556.14	1.16828	0.27178	3.22815e-06	5.47894e-05
DTD2	483.274	0.828225	0.194593	3.23108e-06	5.48105e-05
TMEM151A	5.844	1.71386	0.420099	3.26058e-06	5.5282e-05
MMP3	4180.06	2.04412	0.553162	3.27581e-06	5.55113e-05
RNASE6	438.863	-0.964158	0.238967	3.28449e-06	5.56006e-05
TRAV3	17.5952	-1.52576	0.393816	3.28445e-06	5.56006e-05
ADGRG5	313.108	-1.37795	0.350103	3.3021e-06	5.57972e-05
FATE1	16.0653	-1.88345	0.503605	3.30456e-06	5.57972e-05
NKX2-1	14.4456	2.94495	1.67785	3.30429e-06	5.57972e-05
SLC29A4	337.786	1.7273	0.512785	3.2987e-06	5.57972e-05
STPG2	5.89181	1.95574	0.494287	3.30469e-06	5.57972e-05
IGKV1D-27	23.8412	-2.45324	0.673006	3.30819e-06	5.58274e-05
KTN1	13147.2	0.733809	0.169096	3.3124e-06	5.58694e-05
NAV1	4538.17	0.961493	0.222572	3.34076e-06	5.63186e-05
CYP51A1P1	2.64128	2.41627	0.565441	3.34791e-06	5.641e-05
TFDP2	2783.5	-0.867713	0.21029	3.38371e-06	5.69837e-05
DPF1	117.326	1.82099	0.505747	3.41089e-06	5.7395e-05
TSC22D4	2784.59	0.467089	0.101614	3.41166e-06	5.7395e-05
DDX19A	601.861	0.480359	0.104327	3.41982e-06	5.75025e-05
BTBD19	215.738	0.967997	0.231617	3.42922e-06	5.7583e-05
SPRYD3	2174.61	0.491102	0.108404	3.42743e-06	5.7583e-05
TGFBI	21372.4	1.37219	0.357224	3.42992e-06	5.7583e-05
IFNLR1	594.043	1.0088	0.235761	3.43908e-06	5.76759e-05
MIR4539	30.0388	-2.91061	0.82145	3.44077e-06	5.76759e-05
SRI	1878.23	0.535509	0.121624	3.43963e-06	5.76759e-05
LINC02576	33.5076	-1.6649	0.454045	3.44385e-06	5.76834e-05
PTPN22	392.267	-1.05225	0.262315	3.44477e-06	5.76834e-05
GTF2IRD2P1	68.8241	1.50663	0.365332	3.46551e-06	5.79816e-05
SNHG19	235.526	1.04772	0.251524	3.46614e-06	5.79816e-05
C18orf32	176.038	-0.784571	0.183928	3.47623e-06	5.81205e-05
GPR25	28.1232	-1.609	0.42952	3.49292e-06	5.83407e-05
TRAC	2149.03	-1.19611	0.326595	3.49299e-06	5.83407e-05
IFNG	58.0152	-1.58753	0.443009	3.5181e-06	5.87e-05
PCDHGB7	156.992	1.43705	0.36589	3.51631e-06	5.87e-05
ZNF852	102.629	-0.675499	0.158032	3.51992e-06	5.87002e-05
IGKV2-24	1100.42	-1.98775	0.584444	3.52416e-06	5.87196e-05
TRBV29-1	36.3718	-1.5604	0.432133	3.52469e-06	5.87196e-05
SLC6A11	415.22	2.14024	0.573585	3.53071e-06	5.87898e-05
FBXL6	906.378	0.692944	0.158833	3.53761e-06	5.88745e-05
ZNF571	140.485	-0.925255	0.21725	3.55789e-06	5.91817e-05
HCG4	37.4666	1.34417	0.320469	3.56706e-06	5.93039e-05
AC078864.1	14.7588	-0.375203	0.695335	3.57015e-06	5.93251e-05
NEXMIF	155.145	-1.87614	0.579075	3.58536e-06	5.95473e-05
ZNF697	359.441	0.798087	0.180945	3.59286e-06	5.96415e-05
AC093512.2	47.872	-0.924523	0.218657	3.62561e-06	6.01545e-05
FASLG	125.606	-1.47948	0.434142	3.6529e-06	6.05763e-05
MADD	2558.87	-0.42323	0.0936031	3.66524e-06	6.075e-05
H19	8362.22	2.0104	0.552305	3.67161e-06	6.08245e-05
MRPS27	2772.67	-0.498737	0.108673	3.68557e-06	6.10248e-05
AC091057.6	34.1224	-0.82222	0.189892	3.68781e-06	6.10308e-05
LINC01781	24.1911	-2.30804	0.750678	3.70008e-06	6.12027e-05
KRT18P59	4.23218	1.67675	0.38322	3.70203e-06	6.12039e-05
TRAV26-1	17.8886	-1.50107	0.398821	3.72776e-06	6.15979e-05
BEND7	161.776	1.47736	0.395413	3.74064e-06	6.17795e-05
ARHGAP30	2206.5	-0.927802	0.234667	3.7594e-06	6.20577e-05
BET1	826.462	0.649523	0.142668	3.76751e-06	6.20972e-05
HDAC6	2264.32	-0.484135	0.109002	3.76642e-06	6.20972e-05
POU3F1	312.649	1.71679	0.419688	3.76593e-06	6.20972e-05
CAVIN3	774.056	0.963455	0.242362	3.771e-06	6.21232e-05
PRKCZ	1025.24	0.829962	0.195137	3.80663e-06	6.26784e-05
SURF4	9889.55	0.427733	0.0964128	3.84968e-06	6.33552e-05
IL10RA	1871.27	-1.05894	0.27369	3.85425e-06	6.33983e-05
CYBB	2791.32	-1.12719	0.293112	3.85797e-06	6.34275e-05
CTSC	9924.6	0.908249	0.218752	3.88263e-06	6.37685e-05
EXOSC6	1107.32	0.53008	0.119105	3.88143e-06	6.37685e-05
RBBP4	5536.96	-0.482964	0.107184	3.88951e-06	6.38492e-05
CALB2	246.878	2.00933	0.544313	3.89554e-06	6.39159e-05
AP001351.1	6.21232	2.07864	0.554466	3.95526e-06	6.48631e-05
ISCU	3006.96	-0.441865	0.0975402	3.9715e-06	6.50966e-05
SPATA18	373.868	-1.05559	0.259206	3.97398e-06	6.51044e-05
JMY	1556.09	-0.53492	0.11873	3.97716e-06	6.51237e-05
AC010643.1	62.3447	-2.28203	0.793245	4.00425e-06	6.55344e-05
LIPE-AS1	154.102	-1.21334	0.311649	4.01459e-06	6.56706e-05
AL353693.1	5.01412	2.69779	0.806078	4.02511e-06	6.58095e-05
MMP2-AS1	42.6753	-1.98631	0.541224	4.03878e-06	6.59999e-05
B3GAT1	36.5562	-1.26618	0.348737	4.09023e-06	6.68071e-05
FSTL1	11940.2	1.03438	0.264624	4.10067e-06	6.69315e-05
HOXA1	207.503	1.03042	0.252511	4.10196e-06	6.69315e-05
AC241584.1	2.88524	1.85216	0.448322	4.11112e-06	6.70437e-05
NCAM1	500.945	1.96652	0.602776	4.11296e-06	6.70437e-05
STOML3	1.59402	2.25745	0.588188	4.15481e-06	6.76919e-05
MAFK	1776.58	0.669062	0.148014	4.16172e-06	6.77469e-05
[truncated: 30,538 more rows]
