# Supplementary material for: INHBA is Enriched in HPV-negative Oropharyngeal Squamous Cell Carcinoma and Promotes Cancer Progression
Source: Cancer Res Commun. 2024 Feb 28;4(2):571–87. doi: 10.1158/2767-9764.CRC-23-0258 (PMC10901070; doi:10.1158/2767-9764.CRC-23-0258)
Supplement: Supplementary Table 3 — Correlation analysis between miRNAs and INHBA expression output [file crc-23-0258-s03.xlsx]

## Sheet: Tabelle1
Table S3
ID	Rho	p_value
hsa-let-7a-1	0.207329	0.147471
hsa-let-7a-2	0.2108	0.147815
hsa-let-7a-3	0.216738	0.14531
hsa-let-7b	0.368439	0.037917
hsa-let-7c	-0.13811	0.409518
hsa-let-7d	-0.0556281	0.392161
hsa-let-7e	0.385849	0.00154999
hsa-let-7f-1	0.0748461	0.185161
hsa-let-7f-2	0.0723616	0.192939
hsa-let-7g	-0.127387	0.747189
hsa-let-7i	0.274359	0.035911
hsa-mir-1-1	0.371373	0.166608
hsa-mir-1-2	0.356525	0.176675
hsa-mir-100	0.236013	0.321482
hsa-mir-101-1	-0.298836	0.0168736
hsa-mir-101-2	-0.300663	0.0158928
hsa-mir-103a-1	0.0229818	0.582769
hsa-mir-103a-2	0.0211915	0.57362
hsa-mir-103b-1	NA	NA
hsa-mir-103b-2	NA	NA
hsa-mir-105-1	0.198819	0.000246286
hsa-mir-105-2	0.26002	0.000282689
hsa-mir-106a	-0.707048	0.000101934
hsa-mir-106b	-0.0152725	0.58281
hsa-mir-107	-0.128304	0.0840946
hsa-mir-10a	-0.00783726	0.781469
hsa-mir-10b	0.135424	0.863832
hsa-mir-1178	NA	NA
hsa-mir-1179	-0.0812766	0.0978433
hsa-mir-1180	0.0533662	0.19994
hsa-mir-1181	-0.105539	0.514707
hsa-mir-1182	NA	NA
hsa-mir-1183	NA	NA
hsa-mir-1184-1	NA	NA
hsa-mir-1184-2	NA	NA
hsa-mir-1184-3	NA	NA
hsa-mir-1185-1	0.322959	0.00496928
hsa-mir-1185-2	0.313873	0.0195839
hsa-mir-1193	0.108438	0.493045
hsa-mir-1197	0.157772	0.132752
hsa-mir-1199	NA	NA
hsa-mir-1200	NA	NA
hsa-mir-1202	NA	NA
hsa-mir-1203	NA	NA
hsa-mir-1204	-0.036869	0.730877
hsa-mir-1205	-0.0669782	0.666168
hsa-mir-1206	NA	NA
hsa-mir-1207	0.0852449	0.630225
hsa-mir-1208	NA	NA
hsa-mir-122	0.0463566	0.392106
hsa-mir-1224	-0.197236	0.0393972
hsa-mir-1225	0.108438	0.465221
hsa-mir-1226	0.213051	0.0315007
hsa-mir-1227	0.040527	0.870616
hsa-mir-1228	0.184462	0.0468659
hsa-mir-1229	0.107615	0.363949
hsa-mir-1231	0.157266	0.204406
hsa-mir-1233-1	NA	NA
hsa-mir-1233-2	NA	NA
hsa-mir-1234	0.229276	0.248383
hsa-mir-1236	0.199825	0.0546504
hsa-mir-1237	0.273553	0.0939241
hsa-mir-1238	-0.0774293	0.749662
hsa-mir-124-1	-0.0740351	0.148934
hsa-mir-124-2	0.0243796	0.165226
hsa-mir-124-3	0.0761902	0.171544
hsa-mir-1243	0.149306	0.246232
hsa-mir-1244-1	-0.133956	0.337264
hsa-mir-1244-2	0.00608892	0.946863
hsa-mir-1244-3	NA	NA
hsa-mir-1244-4	NA	NA
hsa-mir-1245a	0.552893	0.00192412
hsa-mir-1245b	0.0655992	0.648177
hsa-mir-1246	0.0662591	0.748365
hsa-mir-1247	0.309656	0.018425
hsa-mir-1248	-0.162933	0.527138
hsa-mir-1249	0.0706624	0.771433
hsa-mir-1250	0.156133	0.242917
hsa-mir-1251	-0.0955865	0.286174
hsa-mir-1252	0.0622785	0.747025
hsa-mir-1253	NA	NA
hsa-mir-1254-1	0.244939	0.0193655
hsa-mir-1254-2	0.226612	0.0855272
hsa-mir-1255a	0.0202911	0.918185
hsa-mir-1255b-1	NA	NA
hsa-mir-1255b-2	NA	NA
hsa-mir-1256	0.180439	0.140901
hsa-mir-1257	0.165038	0.235742
hsa-mir-1258	-0.0338394	0.196668
hsa-mir-125a	0.265882	0.27983
hsa-mir-125b-1	-0.14286	0.285228
hsa-mir-125b-2	-0.178249	0.252248
hsa-mir-126	0.0351852	0.892787
hsa-mir-1260a	NA	NA
hsa-mir-1260b	0.20526	0.0183676
hsa-mir-1261	NA	NA
hsa-mir-1262	0.181908	0.305433
hsa-mir-1263	NA	NA
hsa-mir-1264	-0.0913339	0.563642
hsa-mir-1265	0.182668	0.129022
hsa-mir-1266	-0.414449	0.00646057
hsa-mir-1267	0.117113	0.482464
hsa-mir-1268a	NA	NA
hsa-mir-1268b	NA	NA
hsa-mir-1269a	0.301447	0.883237
hsa-mir-1269b	0.200158	0.00370615
hsa-mir-127	0.537642	0.00218606
hsa-mir-1270	0.346736	0.0457209
hsa-mir-1271	0.0881119	0.928806
hsa-mir-1272	NA	NA
hsa-mir-1273a	NA	NA
hsa-mir-1273c	0	0.986447
hsa-mir-1273d	NA	NA
hsa-mir-1273e	NA	NA
hsa-mir-1273f	NA	NA
hsa-mir-1273g	NA	NA
hsa-mir-1273h	-0.00692054	0.955684
hsa-mir-1275	-0.123356	0.327329
hsa-mir-1276	0.456606	0.000781443
hsa-mir-1277	-0.0662459	0.126547
hsa-mir-1278	-0.121259	0.234933
hsa-mir-1279	NA	NA
hsa-mir-128-1	-0.0185979	0.98281
hsa-mir-128-2	-0.00324272	0.924232
hsa-mir-1281	NA	NA
hsa-mir-1282	NA	NA
hsa-mir-1283-1	0.173176	0.029412
hsa-mir-1283-2	0.250339	0.0170432
hsa-mir-1284	-0.0903135	0.155849
hsa-mir-1285-1	0.0642897	0.876488
hsa-mir-1285-2	NA	NA
hsa-mir-1286	0.00446429	0.764661
hsa-mir-1287	0.214904	0.077889
hsa-mir-1288	0.103012	0.519034
hsa-mir-1289-1	-0.0785203	0.497044
hsa-mir-1289-2	-0.164401	0.219278
hsa-mir-129-1	0.0222352	0.762513
hsa-mir-129-2	-0.00344176	0.588826
hsa-mir-1290	-0.0448792	0.99733
hsa-mir-1291	0.0387424	0.893242
hsa-mir-1292	0.0806399	0.197959
hsa-mir-1293	0.306511	0.0352897
hsa-mir-1294	0.137882	0.451358
hsa-mir-1295a	-0.108075	0.131465
hsa-mir-1295b	-0.0930929	0.0743376
hsa-mir-1296	0.123587	0.557494
hsa-mir-1297	NA	NA
hsa-mir-1298	0.108635	0.623498
hsa-mir-1299	NA	NA
hsa-mir-1301	-0.107708	0.562285
hsa-mir-1302-1	NA	NA
hsa-mir-1302-10	NA	NA
hsa-mir-1302-11	NA	NA
hsa-mir-1302-2	NA	NA
hsa-mir-1302-3	-0.19302	0.152028
hsa-mir-1302-4	NA	NA
hsa-mir-1302-5	NA	NA
hsa-mir-1302-6	NA	NA
hsa-mir-1302-7	NA	NA
hsa-mir-1302-8	NA	NA
hsa-mir-1302-9	NA	NA
hsa-mir-1303	-0.153097	0.0625042
hsa-mir-1304	0.264266	0.445722
hsa-mir-1305	0.234416	0.607528
hsa-mir-1306	0.0848014	0.647516
hsa-mir-1307	0.0614005	0.322971
hsa-mir-130a	0.0802861	0.532983
hsa-mir-130b	-0.0855013	0.085007
hsa-mir-132	0.24528	0.0629533
hsa-mir-1321	NA	NA
hsa-mir-1322	-0.165038	0.13404
hsa-mir-1323	0.172157	0.722582
hsa-mir-1324	NA	NA
hsa-mir-133a-1	0.359239	0.389957
hsa-mir-133a-2	0.373393	0.399805
hsa-mir-133b	0.35327	0.309951
hsa-mir-134	0.507431	0.00775121
hsa-mir-1343	0.146248	0.300253
hsa-mir-135a-1	-0.0290814	0.953455
hsa-mir-135a-2	-0.0654941	0.777086
hsa-mir-135b	-0.0616568	0.0531903
hsa-mir-136	0.498584	0.0251937
hsa-mir-137	0.184442	0.0279439
hsa-mir-138-1	-0.2212	0.425657
hsa-mir-138-2	-0.330218	0.156422
hsa-mir-139	0.380243	0.147181
hsa-mir-140	-0.0200773	0.827615
hsa-mir-141	-0.231425	0.162583
hsa-mir-142	-0.325033	0.0204883
hsa-mir-143	0.314109	0.0032862
hsa-mir-144	0.123423	0.359659
hsa-mir-145	0.422076	0.00141721
hsa-mir-1468	-0.152208	0.060094
hsa-mir-1469	NA	NA
hsa-mir-146a	-0.359053	0.00432826
hsa-mir-146b	0.145838	0.494268
hsa-mir-1470	NA	NA
hsa-mir-1471	NA	NA
hsa-mir-147a	NA	NA
hsa-mir-147b	-0.205456	0.040978
hsa-mir-148a	-0.332578	0.00899386
hsa-mir-148b	-0.0642704	0.169908
hsa-mir-149	-0.110853	0.147929
hsa-mir-150	-0.329868	0.0199406
hsa-mir-151a	0.137544	0.487168
hsa-mir-151b	-0.154294	0.201852
hsa-mir-152	0.368689	0.00956289
hsa-mir-153-1	0.0554459	0.911878
hsa-mir-153-2	-0.0385287	0.858001
hsa-mir-1537	-0.187744	0.0377487
hsa-mir-1538	0.00532732	0.909945
hsa-mir-1539	-0.108869	0.119728
hsa-mir-154	0.455157	0.00810928
hsa-mir-155	-0.290835	0.0125376
hsa-mir-1587	-0.0852449	0.581913
hsa-mir-15a	-0.100698	0.0126847
hsa-mir-15b	-0.428711	0.00224745
hsa-mir-16-1	-0.397393	0.000345501
hsa-mir-16-2	-0.39418	0.000224906
hsa-mir-17	0.0104861	0.636012
hsa-mir-181a-1	0.146122	0.25683
hsa-mir-181a-2	0.242039	0.0214164
hsa-mir-181b-1	0.271042	0.0688824
hsa-mir-181b-2	0.281683	0.0490076
hsa-mir-181c	0.0295402	0.763036
hsa-mir-181d	0.208759	0.233862
hsa-mir-182	0.0275124	0.0655155
hsa-mir-1825	-0.182668	0.127831
hsa-mir-1827	NA	NA
hsa-mir-183	0.124445	0.243231
hsa-mir-184	0.0325799	0.27804
hsa-mir-185	0.187453	0.172772
hsa-mir-186	0.0199494	0.25682
hsa-mir-187	0.378428	0.000181559
hsa-mir-188	0.00610827	0.259979
hsa-mir-18a	0.0630504	0.965787
hsa-mir-18b	-0.647183	0.000291925
hsa-mir-1908	-0.0414917	0.889998
hsa-mir-1909	-0.059003	0.853449
hsa-mir-190a	0.26483	0.031811
hsa-mir-190b	0.048359	0.528788
hsa-mir-191	-0.113412	0.0977281
hsa-mir-1910	0.312637	0.0353823
hsa-mir-1911	0.218843	0.888703
hsa-mir-1912	NA	NA
hsa-mir-1913	0.108068	0.505135
hsa-mir-1914	0.190276	0.296184
hsa-mir-1915	0.259382	0.0145185
hsa-mir-192	-0.215881	0.00850254
hsa-mir-193a	0.318551	0.104524
hsa-mir-193b	0.415598	0.000295512
hsa-mir-194-1	-0.210733	0.00736177
hsa-mir-194-2	-0.18849	0.0100657
hsa-mir-195	0.0893952	0.591655
hsa-mir-196a-1	0.0701549	0.834071
hsa-mir-196a-2	0.0368235	0.631658
hsa-mir-196b	0.0844736	0.739226
hsa-mir-197	0.0760342	0.215253
hsa-mir-1972-1	NA	NA
hsa-mir-1972-2	NA	NA
hsa-mir-1973	NA	NA
hsa-mir-1976	-0.0776315	0.0626676
hsa-mir-198	0.115012	0.0241694
hsa-mir-199a-1	0.47405	0.000438477
hsa-mir-199a-2	0.482216	0.000347319
hsa-mir-199b	0.483024	0.000325126
hsa-mir-19a	-0.0315606	0.603407
hsa-mir-19b-1	-0.162978	0.0551975
hsa-mir-19b-2	-0.143225	0.0552154
hsa-mir-200a	-0.204534	0.165686
hsa-mir-200b	-0.2049	0.103891
hsa-mir-200c	0.0369755	0.87384
hsa-mir-202	-0.0671615	0.517676
hsa-mir-203a	0.0796142	0.630922
hsa-mir-203b	-0.0544036	0.702497
hsa-mir-204	-0.0851216	0.0206315
hsa-mir-205	-0.0405926	0.0950585
hsa-mir-2052	NA	NA
hsa-mir-2053	NA	NA
hsa-mir-2054	NA	NA
hsa-mir-206	0.399709	0.0878917
hsa-mir-208a	0.0775154	0.988974
hsa-mir-208b	0.141408	0.444079
hsa-mir-20a	-0.042657	0.292363
hsa-mir-20b	-0.62491	0.000184906
hsa-mir-21	0.191107	0.0425712
hsa-mir-210	0.164946	0.985006
hsa-mir-211	-0.0710392	0.56005
hsa-mir-2110	-0.0599052	0.502536
hsa-mir-2113	0.117113	0.412578
hsa-mir-2114	-0.0643298	0.352701
hsa-mir-2115	0.0780313	0.297107
hsa-mir-2116	0.176646	0.301817
hsa-mir-2117	0.140996	0.206074
hsa-mir-212	0.260996	0.055015
hsa-mir-214	0.499657	0.000443513
hsa-mir-215	-0.235082	0.0392651
hsa-mir-216a	-0.152215	0.403908
hsa-mir-216b	0.132035	0.099286
hsa-mir-217	0.11406	0.594095
hsa-mir-218-1	0.0106152	0.062538
hsa-mir-218-2	0.019861	0.0495711
hsa-mir-219a-1	0.0103268	0.525368
hsa-mir-219a-2	-0.0428296	0.570169
hsa-mir-219b	-0.00484285	0.684135
hsa-mir-22	0.368257	0.0484019
hsa-mir-221	-0.0603044	0.834348
hsa-mir-222	0.0623162	0.892724
hsa-mir-223	0.0680319	0.83935
hsa-mir-224	0.14215	0.137745
hsa-mir-2276	0.103197	0.589218
hsa-mir-2277	-0.275526	0.00365523
hsa-mir-2278	0.0990836	0.837004
hsa-mir-2355	0.381194	3.46816e-05
hsa-mir-2392	NA	NA
hsa-mir-23a	0.243812	0.201974
hsa-mir-23b	-0.0893878	0.244044
hsa-mir-23c	-0.328104	0.0117366
hsa-mir-24-1	0.304828	0.0990195
hsa-mir-24-2	0.331098	0.0763532
hsa-mir-2467	0.309118	0.00695915
hsa-mir-25	-0.206251	0.0531867
hsa-mir-2681	-0.144965	0.125764
hsa-mir-2682	0.0202538	0.0266896
hsa-mir-26a-1	-0.127314	0.296888
hsa-mir-26a-2	-0.126585	0.30031
hsa-mir-26b	-0.0935896	0.110868
hsa-mir-27a	0.0911964	0.514437
hsa-mir-27b	-0.175286	0.0481778
hsa-mir-28	0.0850216	0.664386
hsa-mir-2861	0.143139	0.102598
hsa-mir-2909	NA	NA
hsa-mir-296	0.359792	0.0813011
hsa-mir-297	NA	NA
hsa-mir-298	NA	NA
hsa-mir-299	0.517697	0.0101615
hsa-mir-29a	-0.117211	0.224692
hsa-mir-29b-1	-0.272511	0.00256348
hsa-mir-29b-2	-0.272767	0.00211054
hsa-mir-29c	-0.451013	0.000141143
hsa-mir-300	NA	NA
hsa-mir-301a	0.0641295	0.813719
hsa-mir-301b	0.020623	0.587303
hsa-mir-302a	0.0521521	0.140054
hsa-mir-302b	NA	NA
hsa-mir-302c	NA	NA
hsa-mir-302d	NA	NA
hsa-mir-302e	NA	NA
hsa-mir-302f	NA	NA
hsa-mir-3064	0.0467644	0.370409
hsa-mir-3065	0.0862984	0.319779
hsa-mir-3074	-0.219827	0.0798895
hsa-mir-30a	-0.0619668	0.913605
hsa-mir-30b	-0.25514	0.00632403
hsa-mir-30c-1	-0.0911233	0.143006
hsa-mir-30c-2	-0.094777	0.21285
hsa-mir-30d	-0.136521	0.145518
hsa-mir-30e	-0.27538	0.028791
hsa-mir-31	0.374668	5.24819e-05
hsa-mir-3115	0.260278	0.00525899
hsa-mir-3116-1	-0.0535246	0.735886
hsa-mir-3116-2	0.0593987	0.892493
hsa-mir-3117	0.171056	0.0263604
hsa-mir-3118-1	NA	NA
hsa-mir-3118-2	NA	NA
hsa-mir-3118-3	NA	NA
hsa-mir-3118-4	NA	NA
hsa-mir-3119-1	NA	NA
hsa-mir-3119-2	NA	NA
hsa-mir-3120	0.0867506	0.201934
hsa-mir-3121	0.0105264	0.849207
hsa-mir-3122	0.0182668	0.895495
hsa-mir-3123	NA	NA
hsa-mir-3124	-0.158033	0.258912
hsa-mir-3125	-0.0311254	0.799245
hsa-mir-3126	0.13442	0.853503
hsa-mir-3127	0.220432	0.10599
hsa-mir-3128	-0.183096	0.0543046
hsa-mir-3129	0.286072	0.000383576
hsa-mir-3130-1	0.0108929	0.792223
hsa-mir-3130-2	0.00123431	0.754571
hsa-mir-3131	-0.0601256	0.2797
hsa-mir-3132	0.145914	0.233341
hsa-mir-3133	-0.0849627	0.59398
hsa-mir-3134	NA	NA
hsa-mir-3135a	-0.120076	0.531552
hsa-mir-3135b	NA	NA
hsa-mir-3136	0.0840723	0.506423
hsa-mir-3137	0.239818	0.0752491
hsa-mir-3138	0.143705	0.127702
hsa-mir-3139	0.226542	0.0984816
hsa-mir-3140	-0.0363994	0.585111
hsa-mir-3141	NA	NA
hsa-mir-3142	0.0758859	0.709182
hsa-mir-3143	0.0219567	0.997919
hsa-mir-3144	0.267446	0.114496
hsa-mir-3145	0.0599158	0.703133
hsa-mir-3146	0.0258421	0.853719
hsa-mir-3147	NA	NA
hsa-mir-3148	NA	NA
hsa-mir-3149	-0.0278307	0.574314
hsa-mir-3150a	0.0573327	0.531822
hsa-mir-3150b	-0.160415	0.875556
hsa-mir-3151	-0.273265	0.0192687
hsa-mir-3152	0.198936	0.0642276
hsa-mir-3153	-0.092776	0.39663
hsa-mir-3154	0.150036	0.201512
hsa-mir-3155a	0.0463747	0.440626
hsa-mir-3155b	NA	NA
hsa-mir-3156-1	NA	NA
hsa-mir-3156-2	NA	NA
hsa-mir-3156-3	NA	NA
hsa-mir-3157	-0.321714	0.0138091
hsa-mir-3158-1	-0.0619791	0.204015
hsa-mir-3158-2	-0.0472893	0.701039
hsa-mir-3159	0.0434667	0.860201
hsa-mir-3160-1	-0.158312	0.236713
hsa-mir-3160-2	0.208202	0.11286
hsa-mir-3161	0.0139392	0.587755
hsa-mir-3162	-0.0249114	0.793728
hsa-mir-3163	0.0881241	0.514744
hsa-mir-3164	0.0358297	0.540714
hsa-mir-3165	-0.00778482	0.869319
hsa-mir-3166	0.0919376	0.432728
hsa-mir-3167	-0.0759068	0.539904
hsa-mir-3168	0.0780756	0.588133
hsa-mir-3169	NA	NA
hsa-mir-3170	0.0822196	0.855579
hsa-mir-3171	0.139764	0.1645
hsa-mir-3173	0.173467	0.0389045
hsa-mir-3174	0.10717	0.110078
hsa-mir-3175	0.0342793	0.625328
hsa-mir-3176	0.153489	0.250915
hsa-mir-3177	-0.0385913	0.612078
hsa-mir-3178	-0.13286	0.0831386
hsa-mir-3179-1	NA	NA
hsa-mir-3179-2	NA	NA
hsa-mir-3179-3	NA	NA
hsa-mir-3179-4	NA	NA
hsa-mir-3180-1	-0.0869927	0.564605
hsa-mir-3180-2	0.092776	0.447165
hsa-mir-3180-3	-0.0824131	0.57183
hsa-mir-3180-4	0.101111	0.443558
hsa-mir-3180-5	0.103512	0.487696
hsa-mir-3181	0.0369356	0.7407
hsa-mir-3182	0.136579	0.2718
hsa-mir-3183	0.00565463	0.735784
hsa-mir-3184	NA	NA
hsa-mir-3185	NA	NA
hsa-mir-3186	-0.252522	0.0335326
hsa-mir-3187	0.0954412	0.632108
hsa-mir-3188	-0.0874402	0.260343
hsa-mir-3189	-0.162741	0.144483
hsa-mir-3190	-0.0705776	0.246358
hsa-mir-3191	-0.0203718	0.483896
hsa-mir-3192	0.100903	0.994301
hsa-mir-3193	-0.123703	0.0343021
hsa-mir-3194	-0.318847	0.000548207
hsa-mir-3195	0.00686979	0.851212
hsa-mir-3196	-0.00360851	0.427589
hsa-mir-3197	0.0182668	0.895495
hsa-mir-3198-1	-0.113019	0.656481
hsa-mir-3198-2	-0.113241	0.348247
hsa-mir-3199-1	0.158952	0.142606
hsa-mir-3199-2	0.23183	0.0195054
hsa-mir-32	-0.309674	0.0011593
hsa-mir-3200	0.0641585	0.812031
hsa-mir-3201	NA	NA
hsa-mir-3202-1	-0.0422512	0.766923
hsa-mir-3202-2	-0.129956	0.387511
hsa-mir-320a	-0.190924	0.0162196
hsa-mir-320b-1	-0.165808	0.0498972
hsa-mir-320b-2	-0.181079	0.0291489
hsa-mir-320c-1	-0.107738	0.323468
hsa-mir-320c-2	-0.310343	0.00699028
hsa-mir-320d-1	0.00126869	0.628368
hsa-mir-320d-2	-0.135647	0.307602
hsa-mir-320e	-0.118033	0.118847
hsa-mir-323a	0.456431	0.0200639
hsa-mir-323b	0.454254	0.00811903
hsa-mir-324	0.189453	0.339165
hsa-mir-325	NA	NA
hsa-mir-326	0.00463535	0.240345
hsa-mir-328	0.113876	0.273419
hsa-mir-329-1	0.231212	0.110755
hsa-mir-329-2	0.291749	0.00700248
hsa-mir-330	-0.0135018	0.93137
hsa-mir-331	0.0206187	0.875196
hsa-mir-335	-0.160184	0.464355
hsa-mir-337	0.550827	0.00899278
hsa-mir-338	0.0211186	0.98686
hsa-mir-339	-0.0357162	0.396418
hsa-mir-33a	-0.331905	0.00103545
hsa-mir-33b	-0.379357	0.000335456
hsa-mir-340	-0.231623	0.0809918
hsa-mir-342	-0.147098	0.0723248
hsa-mir-345	-0.152201	0.0684777
hsa-mir-346	0.193322	0.866375
hsa-mir-34a	-0.323319	0.000396577
hsa-mir-34b	0.193975	0.0585945
hsa-mir-34c	0.228918	0.0536659
hsa-mir-3529	0.160489	0.260693
hsa-mir-3591	0.18638	0.168495
hsa-mir-3605	0.203907	0.0579235
hsa-mir-3606	0.149225	0.21735
hsa-mir-3607	-0.202755	0.430817
hsa-mir-3609	0.0974408	0.973731
hsa-mir-361	-0.0641048	0.490677
hsa-mir-3610	-0.178137	0.202327
hsa-mir-3611	0.102627	0.631785
hsa-mir-3612	NA	NA
hsa-mir-3613	-0.068935	0.273013
hsa-mir-3614	-0.0739905	0.567776
hsa-mir-3615	0.0689381	0.426124
hsa-mir-3616	-0.264152	0.0243417
hsa-mir-3617	0.15817	0.0933217
hsa-mir-3618	-0.0972448	0.253123
hsa-mir-3619	0.138171	0.33371
hsa-mir-362	-0.112816	0.0110823
hsa-mir-3620	0.277986	0.0159418
hsa-mir-3621	NA	NA
hsa-mir-3622a	-0.0222066	0.855058
hsa-mir-3622b	-0.134463	0.152768
hsa-mir-363	-0.64101	0.000385821
hsa-mir-3646	0.208994	0.284161
hsa-mir-3648-1	NA	NA
hsa-mir-3648-2	NA	NA
hsa-mir-3649	-0.117113	0.460298
hsa-mir-3650	-0.174574	0.0196122
hsa-mir-3651	0.0110268	0.817151
hsa-mir-3652	-0.210566	0.202333
hsa-mir-3653	-0.124788	0.274917
hsa-mir-3654	-0.115889	0.303963
hsa-mir-3655	-0.380146	0.00458417
hsa-mir-3656	-0.12362	0.350117
hsa-mir-3657	0.251298	0.0680454
hsa-mir-3658	0.0487114	0.806973
hsa-mir-3659	0.0843785	0.291265
hsa-mir-365a	0.337523	0.000617138
hsa-mir-365b	0.33517	0.000678223
hsa-mir-3660	0.0529173	0.389292
hsa-mir-3661	-0.0207102	0.574862
hsa-mir-3662	0.0918284	0.438134
hsa-mir-3663	-0.1506	0.183683
hsa-mir-3664	0.441919	0.00106166
hsa-mir-3665	0.207023	0.0145924
hsa-mir-3666	NA	NA
hsa-mir-3667	-0.0444891	0.99707
hsa-mir-3668	NA	NA
hsa-mir-367	NA	NA
hsa-mir-3670-1	NA	NA
hsa-mir-3670-2	NA	NA
hsa-mir-3670-3	NA	NA
hsa-mir-3670-4	NA	NA
hsa-mir-3671	NA	NA
hsa-mir-3672	NA	NA
hsa-mir-3674	NA	NA
hsa-mir-3675	0.0374622	0.987685
hsa-mir-3677	-0.0104665	0.785766
hsa-mir-3678	-0.00349008	0.72927
hsa-mir-3679	-0.00641606	0.7578
hsa-mir-3680-1	0.270128	0.00712174
hsa-mir-3680-2	-0.0586694	0.41977
hsa-mir-3681	-0.280023	0.0276406
hsa-mir-3682	0.162353	0.200937
hsa-mir-3683	-0.079156	0.63711
hsa-mir-3684	-0.0221828	0.527438
hsa-mir-3685	0.109601	0.40471
hsa-mir-3686	NA	NA
hsa-mir-3687-1	NA	NA
hsa-mir-3687-2	NA	NA
hsa-mir-3688-1	0.159879	0.196581
hsa-mir-3688-2	0.0456986	0.775499
hsa-mir-3689a	NA	NA
hsa-mir-3689b	0.0487114	0.806973
hsa-mir-3689c	NA	NA
hsa-mir-3689d-1	NA	NA
hsa-mir-3689d-2	NA	NA
hsa-mir-3689e	NA	NA
hsa-mir-3689f	0.133956	0.315451
hsa-mir-369	0.514069	0.00338008
hsa-mir-3690-1	0.0223433	0.934641
hsa-mir-3690-2	NA	NA
hsa-mir-3691	0.128873	0.487578
hsa-mir-3692	-0.0249782	0.839586
hsa-mir-370	0.447676	0.0113973
hsa-mir-3713	NA	NA
hsa-mir-3714	NA	NA
hsa-mir-371a	0.00140343	0.953462
hsa-mir-371b	0.0615338	0.181733
hsa-mir-372	0.208669	0.0793107
hsa-mir-373	0.171072	0.707302
hsa-mir-374a	-0.0532527	0.713966
hsa-mir-374b	-0.0535921	0.569259
hsa-mir-374c	0.122035	0.726155
hsa-mir-375	-0.0699873	0.219726
hsa-mir-376a-1	0.266833	0.025578
hsa-mir-376a-2	0.331476	0.0301252
hsa-mir-376b	0.358022	0.0619398
hsa-mir-376c	0.397757	0.0284838
hsa-mir-377	0.462134	0.0168651
hsa-mir-378a	-0.285062	0.00579173
hsa-mir-378b	0.079452	0.673961
hsa-mir-378c	-0.273812	0.0341282
hsa-mir-378d-1	-0.233214	0.185028
hsa-mir-378d-2	-0.193873	0.138745
hsa-mir-378e	-0.0913339	0.563642
hsa-mir-378f	-0.195361	0.194593
hsa-mir-378g	-0.173501	0.167485
hsa-mir-378h	NA	NA
hsa-mir-378i	-0.203798	0.150998
hsa-mir-378j	NA	NA
hsa-mir-379	0.537665	0.00249836
hsa-mir-380	0.54378	0.00251946
hsa-mir-381	0.440107	0.126481
hsa-mir-382	0.553591	0.00050902
hsa-mir-383	-0.170299	0.275821
hsa-mir-384	NA	NA
hsa-mir-3907	NA	NA
hsa-mir-3908	NA	NA
hsa-mir-3909	0.0600132	0.817961
hsa-mir-3910-1	-0.134391	0.15895
hsa-mir-3910-2	0.0908084	0.788297
hsa-mir-3911	0.200569	0.0476271
hsa-mir-3912	-0.0459438	0.573838
hsa-mir-3913-1	0.0395589	0.686883
hsa-mir-3913-2	0.0639928	0.988765
hsa-mir-3914-1	NA	NA
hsa-mir-3914-2	NA	NA
hsa-mir-3915	NA	NA
hsa-mir-3916	-0.0556775	0.990505
hsa-mir-3917	-0.31946	0.00867041
hsa-mir-3918	0.0446228	0.894238
hsa-mir-3919	-0.0787597	0.213966
hsa-mir-3920	0.188905	0.247053
hsa-mir-3921	-0.121451	0.326059
hsa-mir-3922	0.0641453	0.435121
hsa-mir-3923	0.129694	0.398958
hsa-mir-3924	NA	NA
hsa-mir-3925	0.0821918	0.848315
hsa-mir-3926-1	0.224438	0.151206
hsa-mir-3926-2	0.201032	0.133752
hsa-mir-3927	0.00943231	0.917317
hsa-mir-3928	0.200456	0.504948
hsa-mir-3929	-0.117113	0.385551
hsa-mir-3934	0.0459709	0.760011
hsa-mir-3935	0.239077	0.0326292
hsa-mir-3936	0.0074676	0.116823
hsa-mir-3937	0.046388	0.701253
hsa-mir-3938	-0.0275859	0.761132
hsa-mir-3939	0.225502	0.0350502
hsa-mir-3940	-0.0165226	0.404978
hsa-mir-3941	-0.0654592	0.195845
hsa-mir-3942	0.0148186	0.33254
hsa-mir-3943	0.0812997	0.44645
hsa-mir-3944	0.0090323	0.406295
hsa-mir-3945	0.047786	0.455741
hsa-mir-3960	NA	NA
hsa-mir-3972	NA	NA
hsa-mir-3973	NA	NA
hsa-mir-3974	NA	NA
hsa-mir-3975	NA	NA
hsa-mir-3976	NA	NA
hsa-mir-3977	NA	NA
hsa-mir-3978	NA	NA
hsa-mir-409	0.483498	0.0027999
hsa-mir-410	0.378156	0.0263799
hsa-mir-411	0.486586	0.00168925
hsa-mir-412	0.272646	0.0128006
hsa-mir-421	0.174447	0.0589173
hsa-mir-422a	NA	NA
hsa-mir-423	-0.0139757	0.853374
hsa-mir-424	0.3365	0.709946
hsa-mir-425	0.10742	0.526429
hsa-mir-4251	NA	NA
hsa-mir-4252	NA	NA
hsa-mir-4253	0.152223	0.261509
hsa-mir-4254	-0.133956	0.337264
hsa-mir-4255	NA	NA
hsa-mir-4256	NA	NA
hsa-mir-4257	-0.0780756	0.584799
hsa-mir-4258	NA	NA
hsa-mir-4259	-0.164401	0.219278
hsa-mir-4260	NA	NA
hsa-mir-4261	NA	NA
hsa-mir-4262	NA	NA
hsa-mir-4263	NA	NA
hsa-mir-4264	NA	NA
hsa-mir-4265	NA	NA
hsa-mir-4266	NA	NA
hsa-mir-4267	NA	NA
hsa-mir-4268	NA	NA
hsa-mir-4269	NA	NA
hsa-mir-4270	NA	NA
hsa-mir-4271	NA	NA
hsa-mir-4272	NA	NA
hsa-mir-4273	NA	NA
hsa-mir-4274	NA	NA
hsa-mir-4275	NA	NA
hsa-mir-4276	NA	NA
hsa-mir-4277	NA	NA
hsa-mir-4278	NA	NA
hsa-mir-4279	-0.0997632	0.363909
hsa-mir-4280	NA	NA
hsa-mir-4281	NA	NA
hsa-mir-4282	NA	NA
hsa-mir-4283-1	NA	NA
hsa-mir-4283-2	NA	NA
hsa-mir-4284	-0.065063	0.587137
hsa-mir-4285	NA	NA
hsa-mir-4286	0.00179952	0.942745
hsa-mir-4287	NA	NA
hsa-mir-4288	NA	NA
hsa-mir-4289	NA	NA
hsa-mir-429	-0.150881	0.0524148
hsa-mir-4290	NA	NA
hsa-mir-4291	NA	NA
hsa-mir-4292	NA	NA
hsa-mir-4293	NA	NA
hsa-mir-4294	NA	NA
hsa-mir-4295	NA	NA
hsa-mir-4296	NA	NA
hsa-mir-4297	NA	NA
hsa-mir-4298	NA	NA
hsa-mir-4299	NA	NA
hsa-mir-4300	NA	NA
hsa-mir-4301	NA	NA
hsa-mir-4302	NA	NA
hsa-mir-4303	NA	NA
hsa-mir-4304	NA	NA
hsa-mir-4305	NA	NA
hsa-mir-4306	-0.0346043	0.8712
hsa-mir-4307	NA	NA
hsa-mir-4308	NA	NA
hsa-mir-4309	NA	NA
hsa-mir-431	0.566752	0.00992182
hsa-mir-4310	NA	NA
hsa-mir-4311	NA	NA
hsa-mir-4312	NA	NA
hsa-mir-4313	NA	NA
hsa-mir-4314	NA	NA
hsa-mir-4315-1	0.0548003	0.756267
hsa-mir-4315-2	0.0347003	0.815624
hsa-mir-4316	NA	NA
hsa-mir-4317	NA	NA
hsa-mir-4318	NA	NA
hsa-mir-4319	NA	NA
hsa-mir-432	0.550256	0.00666024
hsa-mir-4320	-0.0694005	0.586435
hsa-mir-4321	-0.0669782	0.666168
hsa-mir-4322	-0.138801	0.141377
hsa-mir-4323	NA	NA
hsa-mir-4324	NA	NA
hsa-mir-4325	NA	NA
hsa-mir-4326	0.0201279	0.127293
hsa-mir-4327	NA	NA
hsa-mir-4328	NA	NA
hsa-mir-4329	NA	NA
hsa-mir-433	0.403824	0.0230956
hsa-mir-4330	NA	NA
hsa-mir-4417	NA	NA
hsa-mir-4418	NA	NA
hsa-mir-4419a	NA	NA
hsa-mir-4419b	-0.144099	0.243541
hsa-mir-4420	-0.0886034	0.37279
hsa-mir-4421	-0.107931	0.0707261
hsa-mir-4422	-0.0446039	0.776151
hsa-mir-4423	0.0711462	0.596245
hsa-mir-4424	0.0957233	0.891907
hsa-mir-4425	0.0113974	0.701894
hsa-mir-4426	-0.0522083	0.608359
hsa-mir-4427	-0.127867	0.344903
hsa-mir-4428	0.0913339	0.567278
hsa-mir-4429	-0.0974228	0.523512
hsa-mir-4430	-0.0267623	0.770484
hsa-mir-4431	-0.0715748	0.551526
hsa-mir-4432	NA	NA
hsa-mir-4433a	-0.113457	0.33326
hsa-mir-4433b	0.208357	0.290324
hsa-mir-4434	0.0149368	0.913118
hsa-mir-4435-1	0.104446	0.556125
hsa-mir-4435-2	0.0819869	0.786452
hsa-mir-4436a	0.0365335	0.865247
hsa-mir-4436b-1	0.105874	0.236346
hsa-mir-4436b-2	-0.080649	0.898237
hsa-mir-4437	-0.0260252	0.78769
hsa-mir-4438	NA	NA
hsa-mir-4439	NA	NA
hsa-mir-4440	NA	NA
hsa-mir-4441	NA	NA
hsa-mir-4442	-0.0219716	0.94144
hsa-mir-4443	0.137709	0.439189
hsa-mir-4444-1	-0.0811866	0.126678
hsa-mir-4444-2	0.0204526	0.26422
hsa-mir-4445	-0.207023	0.0307294
hsa-mir-4446	-0.118305	0.302852
hsa-mir-4447	NA	NA
hsa-mir-4448	-0.177839	0.208847
hsa-mir-4449	-0.147523	0.577976
hsa-mir-4450	-0.207023	0.0307294
hsa-mir-4451	-0.0568278	0.284157
hsa-mir-4452	0.242645	0.0212135
hsa-mir-4453	-0.148064	0.295399
hsa-mir-4454	-0.210099	0.0346625
hsa-mir-4455	NA	NA
hsa-mir-4456	NA	NA
hsa-mir-4457	-0.073738	0.635758
hsa-mir-4458	-0.211315	0.120451
hsa-mir-4459	NA	NA
hsa-mir-4460	NA	NA
hsa-mir-4461	-0.109979	0.689324
hsa-mir-4462	NA	NA
hsa-mir-4463	NA	NA
hsa-mir-4464	-0.0420348	0.855354
hsa-mir-4465	0.0426225	0.83573
hsa-mir-4466	-0.00795215	0.238078
hsa-mir-4467	0.225552	0.0393297
hsa-mir-4468	NA	NA
hsa-mir-4469	0.0380936	0.647669
hsa-mir-4470	-0.123863	0.228427
hsa-mir-4471	-0.14309	0.289857
hsa-mir-4472-1	NA	NA
hsa-mir-4472-2	NA	NA
hsa-mir-4473	-0.135113	0.160801
hsa-mir-4474	-0.182791	0.252776
hsa-mir-4475	NA	NA
hsa-mir-4476	-0.0216877	0.823268
hsa-mir-4477a	NA	NA
hsa-mir-4477b	NA	NA
hsa-mir-4478	-0.124295	0.453878
hsa-mir-4479	-0.0770354	0.803761
hsa-mir-448	0.0913339	0.567278
hsa-mir-4480	0.0845094	0.703195
hsa-mir-4481	NA	NA
hsa-mir-4482	-0.00247787	0.775179
hsa-mir-4483	NA	NA
hsa-mir-4484	-0.248	0.00857718
hsa-mir-4485	0.207023	0.0145924
hsa-mir-4486	NA	NA
hsa-mir-4487	0.0679224	0.454418
hsa-mir-4488	-0.0252776	0.990943
hsa-mir-4489	0.0459009	0.70556
hsa-mir-4490	-0.0204911	0.984567
hsa-mir-4491	-0.259777	0.0601813
hsa-mir-4492	-0.0881534	0.373263
hsa-mir-4493	NA	NA
hsa-mir-4494	0.155705	0.366948
hsa-mir-4495	NA	NA
hsa-mir-4496	-0.305224	0.0351397
hsa-mir-4497	NA	NA
hsa-mir-4498	0.132123	0.188002
hsa-mir-4499	NA	NA
hsa-mir-449a	-0.283335	0.619714
hsa-mir-449b	-0.100848	0.815219
hsa-mir-449c	0.00643387	0.709916
hsa-mir-4500	NA	NA
hsa-mir-4501	-0.0954331	0.428751
hsa-mir-4502	-0.208621	0.249322
hsa-mir-4503	-0.0365335	0.793574
hsa-mir-4504	0.113717	0.542184
hsa-mir-4505	-0.0238491	0.539421
hsa-mir-4506	-0.219532	0.0908214
hsa-mir-4507	-0.130126	0.285614
hsa-mir-4508	NA	NA
hsa-mir-4509-1	NA	NA
hsa-mir-4509-2	NA	NA
hsa-mir-4509-3	NA	NA
hsa-mir-450a-1	0.0741019	0.184897
hsa-mir-450a-2	-0.0145775	0.202703
hsa-mir-450b	0.244703	0.0350636
hsa-mir-4510	0	0.986447
hsa-mir-4511	0.00927686	0.907416
hsa-mir-4512	0.16537	0.10509
hsa-mir-4513	-0.268927	0.0105989
hsa-mir-4514	NA	NA
hsa-mir-4515	-0.182734	0.147254
hsa-mir-4516	0.0541024	0.104856
hsa-mir-4517	-0.063274	0.353606
hsa-mir-4518	-0.266174	0.0310724
hsa-mir-4519	0.00910083	0.618717
hsa-mir-451a	0.102066	0.177386
hsa-mir-451b	-0.152223	0.284426
hsa-mir-452	0.235812	0.0655432
hsa-mir-4520-1	0.219297	0.191129
hsa-mir-4520-2	0.216917	0.125716
hsa-mir-4521	-0.0650214	0.566491
hsa-mir-4522	-0.212488	0.101648
hsa-mir-4523	0.204675	0.0437116
hsa-mir-4524a	0.00571237	0.903664
hsa-mir-4524b	NA	NA
hsa-mir-4525	-0.15332	0.215585
hsa-mir-4526	0.33319	0.00251564
hsa-mir-4527	0.133956	0.315451
hsa-mir-4528	-0.268805	0.0243112
hsa-mir-4529	0.0316075	0.945947
hsa-mir-4530	0.0365335	0.865247
hsa-mir-4531	NA	NA
hsa-mir-4532	-0.0144549	0.647606
hsa-mir-4533	0.221856	0.130674
hsa-mir-4534	NA	NA
hsa-mir-4535	0.0121778	0.939948
hsa-mir-4536-1	-0.115627	0.139518
hsa-mir-4536-2	-0.0526204	0.493904
hsa-mir-4537	-0.0778482	0.503481
hsa-mir-4538	-0.245071	0.0457156
hsa-mir-4539	-0.409731	0.0012013
hsa-mir-454	-0.169903	0.00902749
hsa-mir-4540	0.0182668	0.895495
hsa-mir-455	0.49166	0.0163045
hsa-mir-4632	-0.134241	0.0865616
hsa-mir-4633	-0.0730671	0.646946
hsa-mir-4634	0.0260252	0.750502
hsa-mir-4635	-0.185584	0.107383
hsa-mir-4636	-0.177621	0.0117497
hsa-mir-4637	0.178655	0.0601721
hsa-mir-4638	0.0776231	0.555756
hsa-mir-4639	-0.352548	0.0138044
hsa-mir-4640	0.0693575	0.943053
hsa-mir-4641	-0.200935	0.0839158
hsa-mir-4642	0.143828	0.211565
hsa-mir-4643	0.0487114	0.806973
hsa-mir-4644	0.0182668	0.895495
hsa-mir-4645	0.183831	0.119619
hsa-mir-4646	-0.03421	0.749044
hsa-mir-4647	-0.00490801	0.814109
hsa-mir-4648	0.218415	0.139483
hsa-mir-4649	0.232888	0.00675505
hsa-mir-4650-1	NA	NA
hsa-mir-4650-2	NA	NA
hsa-mir-4651	-0.0894251	0.587446
hsa-mir-4652	0.262583	0.0236004
hsa-mir-4653	-0.101149	0.258185
hsa-mir-4654	-0.137089	0.262251
hsa-mir-4655	0.0954257	0.191801
hsa-mir-4656	0.152223	0.261509
hsa-mir-4657	0.0885123	0.180027
hsa-mir-4658	0.331406	1.69534e-05
hsa-mir-4659a	-0.084221	0.550705
hsa-mir-4659b	0.0182668	0.895495
hsa-mir-466	0.034677	0.450725
hsa-mir-4660	-0.0531434	0.911172
hsa-mir-4661	-0.0895645	0.389391
hsa-mir-4662a	0.219104	0.0197921
hsa-mir-4662b	-0.130674	0.514826
hsa-mir-4663	0.188757	0.127187
hsa-mir-4664	0.155667	0.168744
hsa-mir-4665	-0.0472058	0.870729
hsa-mir-4666a	0.179619	0.186288
hsa-mir-4666b	-0.0477129	0.667463
hsa-mir-4667	-0.0846551	0.359018
hsa-mir-4668	-0.0994831	0.10609
hsa-mir-4669	0.0736027	0.609758
hsa-mir-4670	0.284081	0.035511
hsa-mir-4671	0.0694005	0.591735
hsa-mir-4672	0.00713662	0.979574
hsa-mir-4673	0.0995619	0.68476
hsa-mir-4674	-0.319008	0.322297
hsa-mir-4675	0.223823	0.147259
hsa-mir-4676	0.170303	0.0967114
hsa-mir-4677	-0.164423	0.07125
hsa-mir-4678	-0.0102547	0.897847
hsa-mir-4679-1	0.157006	0.266054
hsa-mir-4679-2	0.0490843	0.856998
hsa-mir-4680	0.0649276	0.880905
hsa-mir-4681	-0.0913339	0.563642
hsa-mir-4682	0.0285465	0.793077
hsa-mir-4683	-0.236269	0.164416
hsa-mir-4684	0.0105488	0.515833
hsa-mir-4685	0.121221	0.469383
hsa-mir-4686	-0.188757	0.124695
hsa-mir-4687	0.0851559	0.920408
hsa-mir-4688	-0.200935	0.0839158
hsa-mir-4689	0.103512	0.487696
hsa-mir-4690	-0.10038	0.321944
hsa-mir-4691	0.311817	0.0171942
hsa-mir-4692	NA	NA
hsa-mir-4693	NA	NA
hsa-mir-4694	NA	NA
hsa-mir-4695	0.158312	0.252073
hsa-mir-4696	-0.0121778	0.8817
hsa-mir-4697	0.160489	0.135272
hsa-mir-4698	NA	NA
hsa-mir-4699	-0.116777	0.349241
hsa-mir-4700	0.162984	0.0534852
hsa-mir-4701	-0.0825191	0.550259
hsa-mir-4703	-0.0548003	0.71463
hsa-mir-4704	NA	NA
hsa-mir-4705	0.0374351	0.14717
hsa-mir-4706	0.0154377	0.948258
hsa-mir-4707	-0.0280333	0.699934
hsa-mir-4708	0.0186836	0.950719
hsa-mir-4709	-0.253101	0.00657483
hsa-mir-4710	-0.0506139	0.664516
hsa-mir-4711	NA	NA
hsa-mir-4712	0.0671464	0.617661
hsa-mir-4713	-0.1338	0.700311
hsa-mir-4714	0.0673087	0.696725
hsa-mir-4715	-0.0214099	0.875469
hsa-mir-4716	-0.109117	0.341302
hsa-mir-4717	0.107777	0.700408
hsa-mir-4718	NA	NA
hsa-mir-4719	-0.158312	0.236713
hsa-mir-4720	0.0433753	0.78018
hsa-mir-4721	0.160489	0.216386
hsa-mir-4722	0.101047	0.32067
hsa-mir-4723	0.0321394	0.759298
hsa-mir-4724	0.0675993	0.230236
hsa-mir-4725	0.352025	0.000227817
hsa-mir-4726	-0.0632573	0.212202
hsa-mir-4727	-0.0958284	0.477915
hsa-mir-4728	-0.0694191	0.287517
hsa-mir-4729	0.0934178	0.671194
hsa-mir-4730	-0.065063	0.660496
hsa-mir-4731	0.0931055	0.877853
hsa-mir-4732	0.0212908	0.590322
hsa-mir-4733	-0.117948	0.475668
hsa-mir-4734	0.142308	0.028791
hsa-mir-4735	0.0733173	0.744624
hsa-mir-4736	-0.0339855	0.687488
hsa-mir-4737	0.00608892	0.946863
hsa-mir-4738	-0.257946	0.0249686
hsa-mir-4739	-0.194265	0.273015
hsa-mir-4740	0.0108208	0.747271
hsa-mir-4741	-0.0788196	0.845933
hsa-mir-4742	0.187997	0.132379
hsa-mir-4743	0.176192	0.112216
hsa-mir-4744	-0.0609712	0.396129
hsa-mir-4745	0.326367	0.000703927
hsa-mir-4746	-0.283105	0.0579305
hsa-mir-4747	-0.258798	0.00832698
hsa-mir-4748	-0.207429	0.08061
hsa-mir-4749	-0.0645833	0.50537
hsa-mir-4750	0.119291	0.407335
hsa-mir-4751	-0.233423	0.15007
hsa-mir-4752	-0.0551339	0.223713
hsa-mir-4753	-0.093193	0.589882
hsa-mir-4754	0.0444199	0.607744
hsa-mir-4755	-0.0399894	0.686692
hsa-mir-4756	-0.0287829	0.694645
hsa-mir-4757	0.0767658	0.432618
hsa-mir-4758	0.143613	0.881536
hsa-mir-4759	0.164401	0.209744
hsa-mir-4760	-0.00338301	0.330862
hsa-mir-4761	0.0487114	0.806973
hsa-mir-4762	0.030326	0.544988
hsa-mir-4763	0.128249	0.695309
hsa-mir-4764	-0.162657	0.199772
hsa-mir-4765	-0.158312	0.236713
hsa-mir-4766	0.0048646	0.872299
hsa-mir-4767	0.199748	0.129905
hsa-mir-4768	0.192077	0.0768571
hsa-mir-4769	-0.0645577	0.519784
hsa-mir-4770	0.0356205	0.506051
hsa-mir-4771-1	0.0864287	0.367539
hsa-mir-4771-2	-0.0604411	0.634974
hsa-mir-4772	-0.19116	0.0876621
hsa-mir-4773-1	0.413176	0.000248326
hsa-mir-4773-2	0.0854268	0.741097
hsa-mir-4774	-0.0624454	0.559136
hsa-mir-4775	0.308737	0.00500166
hsa-mir-4776-1	-0.183969	0.23873
hsa-mir-4776-2	-0.0111097	0.744566
hsa-mir-4777	0.0915638	0.557152
hsa-mir-4778	-0.455828	0.015011
hsa-mir-4779	-0.103854	0.346898
hsa-mir-4780	0.0540561	0.477652
hsa-mir-4781	-0.0869375	0.466142
hsa-mir-4782	-0.0783757	0.424347
hsa-mir-4783	-0.0487114	0.716084
hsa-mir-4784	0.139878	0.551843
hsa-mir-4785	0.258121	0.0935536
hsa-mir-4786	0.00509611	0.799608
hsa-mir-4787	-0.116026	0.392144
hsa-mir-4788	0.335488	0.020595
hsa-mir-4789	-0.0662278	0.274795
hsa-mir-4790	0.0433753	0.788255
hsa-mir-4791	-0.106502	0.147491
hsa-mir-4792	0.0129128	0.829438
hsa-mir-4793	-0.130767	0.290932
hsa-mir-4794	0.175935	0.249358
hsa-mir-4795	-0.0835211	0.402148
hsa-mir-4796	-0.199199	0.0476915
hsa-mir-4797	-0.118702	0.696496
hsa-mir-4798	0.079156	0.64517
hsa-mir-4799	0.141391	0.0315012
hsa-mir-4800	0.15366	0.197614
hsa-mir-4801	NA	NA
hsa-mir-4802	-0.24408	0.0118949
hsa-mir-4803	0.146134	0.28293
hsa-mir-4804	0.0678651	0.862487
hsa-mir-483	0.461917	0.000234681
hsa-mir-484	0.144509	0.393319
hsa-mir-485	0.446137	0.0395122
hsa-mir-486-1	0.142252	0.175629
hsa-mir-486-2	0.164292	0.132006
hsa-mir-487a	0.35414	0.0175549
hsa-mir-487b	0.418973	0.0158991
hsa-mir-488	0.0373754	0.831942
hsa-mir-489	-0.069342	0.606255
hsa-mir-490	0.00732893	0.819146
hsa-mir-491	-0.0265889	0.663766
hsa-mir-492	-0.194094	0.0799533
hsa-mir-493	0.565988	0.00283528
hsa-mir-494	0.440561	0.00508261
hsa-mir-495	0.367933	0.044084
hsa-mir-496	0.381182	0.0125281
hsa-mir-497	-0.0646299	0.968522
hsa-mir-498	0.228772	0.191553
hsa-mir-4999	-0.240285	0.022346
hsa-mir-499a	-0.0628335	0.96838
hsa-mir-499b	-0.0180764	0.965262
hsa-mir-5000	-0.236401	0.0646679
hsa-mir-5001	-0.170209	0.355892
hsa-mir-5002	0.15043	0.150432
hsa-mir-5003	-0.131231	0.15719
hsa-mir-5004	0.214099	0.118649
hsa-mir-5006	-0.108411	0.69793
hsa-mir-5007	NA	NA
hsa-mir-5008	0.2196	0.0215916
hsa-mir-5009	0.180883	0.163554
hsa-mir-500a	-0.0829215	0.215612
hsa-mir-500b	0.080182	0.899539
hsa-mir-501	0.00955487	0.875415
hsa-mir-5010	-0.0184724	0.414585
hsa-mir-5011	NA	NA
hsa-mir-502	0.00636087	0.509246
hsa-mir-503	0.235771	0.936777
hsa-mir-504	-0.0754812	0.660548
hsa-mir-5047	-0.112776	0.349524
hsa-mir-505	0.00433897	0.523626
hsa-mir-506	0.0854987	0.735045
hsa-mir-507	-0.0097179	0.750098
hsa-mir-508	0.10884	0.746321
hsa-mir-5087	0.0444005	0.745101
hsa-mir-5088	0.18247	0.0798974
hsa-mir-5089	-0.174013	0.402661
hsa-mir-509-1	0.186421	0.753887
hsa-mir-509-2	0.223357	0.768961
hsa-mir-509-3	0.154359	0.760637
hsa-mir-5090	-0.0270878	0.641835
hsa-mir-5091	-0.104053	0.128304
hsa-mir-5092	0.191213	0.354925
hsa-mir-5093	NA	NA
hsa-mir-5094	0.227785	0.0428572
hsa-mir-5095	NA	NA
hsa-mir-5096	NA	NA
hsa-mir-510	-0.0426225	0.737492
hsa-mir-5100	-0.164401	0.219278
hsa-mir-511	0.199258	0.679212
hsa-mir-512-1	0.324893	0.112797
hsa-mir-512-2	0.134965	0.635558
hsa-mir-513a-1	-0.105598	0.687723
hsa-mir-513a-2	-0.0382949	0.703234
hsa-mir-513b	-0.0829729	0.667114
hsa-mir-513c	-0.0164615	0.708833
hsa-mir-514a-1	0.127682	0.789378
hsa-mir-514a-2	0.315258	0.803657
hsa-mir-514a-3	0.177811	0.780447
hsa-mir-514b	0.0610877	0.74945
hsa-mir-515-1	0.169488	0.850314
hsa-mir-515-2	0.0919648	0.592429
hsa-mir-516a-1	0.313673	0.00268779
hsa-mir-516a-2	0.334786	0.00192566
hsa-mir-516b-1	0.158445	0.773882
hsa-mir-516b-2	0.129632	0.57706
hsa-mir-517a	0.26915	0.375558
hsa-mir-517b	0.269069	0.407787
hsa-mir-517c	0.0796983	0.754881
hsa-mir-5186	NA	NA
hsa-mir-5187	0.0820843	0.930672
hsa-mir-5188	-0.153318	0.161662
hsa-mir-5189	-0.19643	0.100621
hsa-mir-518a-1	0.316332	0.0370677
hsa-mir-518a-2	0.372169	0.000548919
hsa-mir-518b	0.412652	0.00193854
hsa-mir-518c	0.249634	0.657322
hsa-mir-518d	0.146301	0.107745
hsa-mir-518e	0.298616	0.151313
hsa-mir-518f	0.274797	0.526579
hsa-mir-5190	0.243378	0.023925
hsa-mir-5191	0.152991	0.215391
hsa-mir-5192	0.0730671	0.679598
hsa-mir-5193	-0.0830321	0.466541
hsa-mir-5194	0.0433753	0.838855
hsa-mir-5195	NA	NA
hsa-mir-5196	0.00713662	0.993733
hsa-mir-5197	NA	NA
hsa-mir-519a-1	0.358212	0.0013154
hsa-mir-519a-2	0.23961	0.0188005
hsa-mir-519b	0.342766	0.0188963
hsa-mir-519c	0.207195	0.0135461
hsa-mir-519d	-0.00931125	0.676382
hsa-mir-519e	0.165038	0.220747
hsa-mir-520a	0.330774	0.5947
hsa-mir-520b	0.277451	0.0345083
hsa-mir-520c	0.186584	0.221769
hsa-mir-520d	-0.0195769	0.432171
hsa-mir-520e	0.192203	0.173461
hsa-mir-520f	0.329805	0.181238
hsa-mir-520g	0.102526	0.818303
hsa-mir-520h	-0.0553699	0.957983
hsa-mir-521-1	0.281133	0.00540873
hsa-mir-521-2	0.217356	0.121218
hsa-mir-522	0.272675	0.0256873
hsa-mir-523	0.202221	0.0735803
hsa-mir-524	0.115512	0.465712
hsa-mir-525	0.208607	0.313807
hsa-mir-526a-1	-0.0892077	0.53609
hsa-mir-526a-2	NA	NA
hsa-mir-526b	0.383173	0.268053
hsa-mir-527	0.362053	0.000699343
hsa-mir-532	-0.0248269	0.289577
hsa-mir-539	0.468105	0.00457189
hsa-mir-541	0.455985	0.00111985
hsa-mir-542	0.201558	0.0556543
hsa-mir-543	0.444899	0.0495453
hsa-mir-544a	0.283697	0.0334591
hsa-mir-544b	-0.0125165	0.817448
hsa-mir-545	0.179593	0.0234178
hsa-mir-548a-1	NA	NA
hsa-mir-548a-2	0.0182668	0.895495
hsa-mir-548a-3	0.155778	0.221434
hsa-mir-548aa-1	NA	NA
hsa-mir-548aa-2	NA	NA
hsa-mir-548ab	0.0913339	0.567278
hsa-mir-548ac	NA	NA
hsa-mir-548ad	-0.188757	0.124695
hsa-mir-548ae-1	NA	NA
hsa-mir-548ae-2	NA	NA
hsa-mir-548ag-1	NA	NA
hsa-mir-548ag-2	0.278905	0.0526566
hsa-mir-548ah	-0.283137	0.041017
hsa-mir-548ai	-0.216016	0.0793866
hsa-mir-548aj-1	NA	NA
hsa-mir-548aj-2	NA	NA
hsa-mir-548ak	-0.0886269	0.689038
hsa-mir-548al	0.0412066	0.39223
hsa-mir-548am	NA	NA
hsa-mir-548an	-0.00553133	0.808344
hsa-mir-548ao	-0.112167	0.651003
hsa-mir-548ap	0.0365335	0.865247
hsa-mir-548aq	0.335183	0.000919971
hsa-mir-548ar	-0.121451	0.454353
hsa-mir-548as	NA	NA
hsa-mir-548at	-0.0463131	0.657582
hsa-mir-548au	-0.132727	0.163952
hsa-mir-548av	-0.0365335	0.793574
hsa-mir-548aw	-0.120244	0.715141
hsa-mir-548ax	NA	NA
hsa-mir-548ay	-0.13397	0.354778
hsa-mir-548az	-0.168196	0.142375
hsa-mir-548b	-0.458221	0.00389597
hsa-mir-548ba	0.105256	0.46872
hsa-mir-548bb	NA	NA
hsa-mir-548c	NA	NA
hsa-mir-548d-1	-0.0603342	0.238211
hsa-mir-548d-2	-0.218026	0.132224
hsa-mir-548e	-0.109578	0.1041
hsa-mir-548f-1	0.0517015	0.768985
hsa-mir-548f-2	NA	NA
hsa-mir-548f-3	NA	NA
hsa-mir-548f-4	0.0360793	0.716206
hsa-mir-548f-5	NA	NA
hsa-mir-548g	NA	NA
hsa-mir-548h-1	NA	NA
hsa-mir-548h-2	NA	NA
hsa-mir-548h-3	NA	NA
hsa-mir-548h-4	NA	NA
hsa-mir-548h-5	NA	NA
hsa-mir-548i-1	NA	NA
hsa-mir-548i-2	NA	NA
hsa-mir-548i-3	NA	NA
hsa-mir-548i-4	NA	NA
hsa-mir-548j	0.104512	0.981427
hsa-mir-548k	0.2068	0.000341153
hsa-mir-548l	0.0733245	0.222495
hsa-mir-548m	NA	NA
hsa-mir-548n	-0.0984702	0.676054
hsa-mir-548o	0.0407701	0.742129
hsa-mir-548o-2	0.0991666	0.99368
hsa-mir-548p	NA	NA
hsa-mir-548q	-0.166696	0.0481378
hsa-mir-548s	-0.17975	0.139033
hsa-mir-548t	-0.00772993	0.435879
hsa-mir-548u	-0.106556	0.379523
hsa-mir-548v	-0.176184	0.0772051
hsa-mir-548w	NA	NA
hsa-mir-548x	-0.0406358	0.700566
hsa-mir-548x-2	NA	NA
hsa-mir-548y	0.212947	0.325047
hsa-mir-548z	NA	NA
hsa-mir-549a	0.0494919	0.410794
hsa-mir-550a-1	-0.0404227	0.682174
hsa-mir-550a-2	-0.180504	0.09047
hsa-mir-550a-3	-0.0597442	0.380595
hsa-mir-550b-1	-0.06587	0.707493
hsa-mir-550b-2	-0.164401	0.219278
hsa-mir-551a	-0.153785	0.194423
hsa-mir-551b	-0.155565	0.735964
hsa-mir-552	0.0428386	0.723685
hsa-mir-553	NA	NA
hsa-mir-554	0.0548003	0.756267
hsa-mir-555	-0.0856394	0.498236
hsa-mir-556	-0.162304	0.333143
hsa-mir-557	NA	NA
hsa-mir-5571	-0.399962	0.00231396
hsa-mir-5572	NA	NA
hsa-mir-5579	0.285455	0.008693
hsa-mir-558	NA	NA
hsa-mir-5580	0.233358	0.0614084
hsa-mir-5581	0.193922	0.0162398
hsa-mir-5582	0.0383244	0.748931
hsa-mir-5583-1	-0.14309	0.289857
hsa-mir-5583-2	-0.0926262	0.650248
hsa-mir-5584	-0.0234588	0.956695
hsa-mir-5585	-0.00713662	0.942336
hsa-mir-5586	-0.0819946	0.236775
hsa-mir-5587	0.0182668	0.895495
hsa-mir-5588	-0.16973	0.237049
hsa-mir-5589	NA	NA
hsa-mir-559	-0.154253	0.23886
hsa-mir-5590	NA	NA
hsa-mir-5591	NA	NA
hsa-mir-561	-0.084517	0.0488384
hsa-mir-562	NA	NA
hsa-mir-563	NA	NA
hsa-mir-564	-0.128278	0.223253
hsa-mir-566	NA	NA
hsa-mir-567	NA	NA
hsa-mir-568	NA	NA
hsa-mir-5680	-0.279234	0.108457
hsa-mir-5681a	NA	NA
hsa-mir-5681b	0.0608892	0.691278
hsa-mir-5682	-0.234983	0.0447896
hsa-mir-5683	0.0028379	0.363368
hsa-mir-5684	-0.0366748	0.204932
hsa-mir-5685	0.121451	0.332319
hsa-mir-5687	-0.202609	0.134213
hsa-mir-5688	NA	NA
hsa-mir-5689	NA	NA
hsa-mir-569	NA	NA
hsa-mir-5690	0.00107166	0.674352
hsa-mir-5691	-0.0579171	0.812061
hsa-mir-5692a-1	NA	NA
hsa-mir-5692a-2	0	0.986447
hsa-mir-5692b	NA	NA
hsa-mir-5692c-1	0.0548003	0.756267
hsa-mir-5692c-2	-0.0780756	0.515587
hsa-mir-5693	0.141684	0.345782
hsa-mir-5694	0.200935	0.021643
hsa-mir-5695	-0.212191	0.0619939
hsa-mir-5696	0.108602	0.464507
hsa-mir-5697	0.163936	0.296696
hsa-mir-5698	0.016241	0.603819
hsa-mir-5699	0.378359	0.0021784
hsa-mir-570	-0.228857	0.0589486
hsa-mir-5700	0.143139	0.316066
hsa-mir-5701-1	NA	NA
hsa-mir-5701-2	NA	NA
hsa-mir-5701-3	NA	NA
hsa-mir-5702	0.156172	0.333383
hsa-mir-5703	0.107536	0.661937
hsa-mir-5704	NA	NA
hsa-mir-5705	NA	NA
hsa-mir-5706	-0.03004	0.894296
hsa-mir-5707	NA	NA
hsa-mir-5708	-0.194897	0.12488
hsa-mir-571	NA	NA
hsa-mir-572	-0.0127811	0.880785
hsa-mir-573	-0.0216552	0.672647
hsa-mir-5739	NA	NA
hsa-mir-574	0.326123	0.0364139
hsa-mir-575	-0.120158	0.478534
hsa-mir-576	0.0648035	0.280129
hsa-mir-577	-0.166426	0.508645
hsa-mir-578	-0.0159193	0.882672
hsa-mir-5787	NA	NA
hsa-mir-579	0.0426068	0.838298
hsa-mir-580	-0.249408	0.0870647
hsa-mir-581	-0.0833406	0.518978
hsa-mir-582	-0.447185	0.00121641
hsa-mir-583	NA	NA
hsa-mir-584	0.625505	3.16978e-05
hsa-mir-585	0.233197	0.125015
hsa-mir-586	-0.00608892	0.907169
hsa-mir-587	NA	NA
hsa-mir-588	-0.0874511	0.361697
hsa-mir-589	-0.10258	0.472107
hsa-mir-590	-0.0684445	0.343232
hsa-mir-591	NA	NA
hsa-mir-592	-0.337883	0.00494769
hsa-mir-593	NA	NA
hsa-mir-595	NA	NA
hsa-mir-596	NA	NA
hsa-mir-597	-0.277169	0.0195417
hsa-mir-598	-0.248337	0.0034189
hsa-mir-599	-0.180124	0.19377
hsa-mir-600	-0.0381056	0.406291
hsa-mir-601	NA	NA
hsa-mir-602	0.0608892	0.691278
hsa-mir-603	-0.137869	0.467725
hsa-mir-604	-0.138801	0.326473
hsa-mir-605	0.128302	0.863101
hsa-mir-606	NA	NA
hsa-mir-6068	NA	NA
hsa-mir-6069	NA	NA
hsa-mir-607	0.218823	0.0425315
hsa-mir-6070	NA	NA
hsa-mir-6071	NA	NA
hsa-mir-6072	NA	NA
hsa-mir-6073	-0.10489	0.454617
hsa-mir-6074	NA	NA
hsa-mir-6075	NA	NA
hsa-mir-6076	NA	NA
hsa-mir-6077	NA	NA
hsa-mir-6078	NA	NA
hsa-mir-6079	NA	NA
hsa-mir-608	NA	NA
hsa-mir-6080	0.00356831	0.971454
hsa-mir-6081	-0.216877	0.0459606
hsa-mir-6082	NA	NA
hsa-mir-6083	NA	NA
hsa-mir-6084	-0.0719944	0.864187
hsa-mir-6085	NA	NA
hsa-mir-6086	NA	NA
hsa-mir-6087	-0.0215644	0.932488
hsa-mir-6088	0.0548003	0.756267
hsa-mir-6089-1	NA	NA
hsa-mir-6089-2	NA	NA
hsa-mir-609	-0.160489	0.100617
hsa-mir-6090	NA	NA
hsa-mir-610	0.164401	0.209744
hsa-mir-611	-0.169413	0.308659
hsa-mir-612	-0.0934112	0.588595
hsa-mir-6124	NA	NA
hsa-mir-6125	0.0452814	0.997086
hsa-mir-6126	NA	NA
hsa-mir-6127	NA	NA
hsa-mir-6128	NA	NA
hsa-mir-6129	NA	NA
hsa-mir-613	NA	NA
hsa-mir-6130	NA	NA
hsa-mir-6131	NA	NA
hsa-mir-6132	0.238608	0.0693937
hsa-mir-6133	NA	NA
hsa-mir-6134	NA	NA
hsa-mir-614	0.0592002	0.498075
hsa-mir-615	0.13282	0.891966
hsa-mir-616	0.0203643	0.566175
hsa-mir-6165	NA	NA
hsa-mir-617	NA	NA
hsa-mir-618	0.0977144	0.15564
hsa-mir-619	NA	NA
hsa-mir-620	NA	NA
hsa-mir-621	0.34876	0.0018583
hsa-mir-622	0.01447	0.696162
hsa-mir-623	0.0477129	0.685802
hsa-mir-624	-0.0938343	0.989622
hsa-mir-625	-0.178885	0.251845
hsa-mir-626	NA	NA
hsa-mir-627	-0.0129646	0.70481
hsa-mir-628	-0.293717	0.100433
hsa-mir-629	0.0485399	0.480844
hsa-mir-630	NA	NA
hsa-mir-631	NA	NA
hsa-mir-632	-0.144203	0.147878
hsa-mir-633	NA	NA
hsa-mir-634	NA	NA
hsa-mir-635	NA	NA
hsa-mir-636	0.126267	0.368128
hsa-mir-637	NA	NA
hsa-mir-638	0.0304446	0.879787
hsa-mir-639	-0.302989	0.023223
hsa-mir-640	-0.0304446	0.832897
hsa-mir-641	0.0306596	0.866901
hsa-mir-642a	-0.323128	0.00141803
hsa-mir-642b	-0.301766	0.00200823
hsa-mir-643	-0.114954	0.658418
hsa-mir-644a	-0.207023	0.0307294
hsa-mir-645	-0.260487	0.0394856
hsa-mir-646	NA	NA
hsa-mir-647	0.00433753	0.628112
hsa-mir-648	NA	NA
hsa-mir-649	NA	NA
hsa-mir-6499	0.042156	0.777993
hsa-mir-650	-0.178968	0.127535
hsa-mir-6500	-0.310443	0.00552005
hsa-mir-6501	-0.218505	0.131109
hsa-mir-6502	0.00839371	0.747281
hsa-mir-6503	0.033179	0.705027
hsa-mir-6504	-0.182165	0.128906
hsa-mir-6505	0.0557646	0.748218
hsa-mir-6506	-0.036532	0.293971
hsa-mir-6507	0.187754	0.948373
hsa-mir-6508	0	0.854215
hsa-mir-6509	0.187258	0.0437636
hsa-mir-651	-0.112771	0.467935
hsa-mir-6510	-0.228894	0.0900605
hsa-mir-6511a-1	NA	NA
hsa-mir-6511a-2	NA	NA
hsa-mir-6511a-3	NA	NA
hsa-mir-6511a-4	NA	NA
hsa-mir-6511b-1	0.119662	0.966442
hsa-mir-6511b-2	0.110468	0.510922
hsa-mir-6512	-0.289558	0.0281182
hsa-mir-6513	-0.322124	0.00642758
hsa-mir-6514	0.0935382	0.314874
hsa-mir-6515	-0.0810854	0.351585
hsa-mir-6516	-0.166104	0.132729
hsa-mir-652	-0.0585731	0.483369
hsa-mir-653	0.0298921	0.523025
hsa-mir-654	0.420839	0.0436265
hsa-mir-655	0.389796	0.0120081
hsa-mir-656	0.454279	0.0154638
hsa-mir-657	0.133956	0.315451
hsa-mir-658	-0.130063	0.390246
hsa-mir-659	-0.0215784	0.434246
hsa-mir-660	-0.0395254	0.231289
hsa-mir-661	0.0182668	0.895495
hsa-mir-662	-0.0885677	0.284212
hsa-mir-663a	NA	NA
hsa-mir-663b	-0.0392514	0.777939
hsa-mir-664a	-0.00242093	0.56592
hsa-mir-664b	-0.138147	0.751785
hsa-mir-665	0.3642	0.0122233
hsa-mir-668	0.309336	0.0203627
hsa-mir-670	0.0352616	0.60287
hsa-mir-671	0.200811	0.0495685
hsa-mir-6715a	0.164538	0.159423
hsa-mir-6715b	-0.121422	0.119247
hsa-mir-6716	0.50482	0.000333711
hsa-mir-6717	-0.0190763	0.999144
hsa-mir-6718	0.099969	0.114926
hsa-mir-6719	NA	NA
hsa-mir-6720	0.0760096	0.611899
hsa-mir-6721	-0.0518359	0.688705
hsa-mir-6722	NA	NA
hsa-mir-6723	0.0841144	0.802229
hsa-mir-6724-1	NA	NA
hsa-mir-6724-2	NA	NA
hsa-mir-6724-3	NA	NA
hsa-mir-6724-4	NA	NA
hsa-mir-6726	-0.121863	0.289045
hsa-mir-6727	-0.118548	0.378596
hsa-mir-6728	0.483286	3.9226e-05
hsa-mir-6729	-0.242378	0.0953417
hsa-mir-6730	-0.158469	0.454031
hsa-mir-6731	-0.127867	0.188313
hsa-mir-6732	0.399217	0.000211505
hsa-mir-6733	-0.187971	0.357126
hsa-mir-6734	-0.02351	0.339002
hsa-mir-6735	-0.208749	0.281512
hsa-mir-6736	0.0762595	0.956016
hsa-mir-6737	-0.021387	0.607089
hsa-mir-6738	-0.13171	0.196955
hsa-mir-6739	0.04539	0.934769
hsa-mir-6740	-0.100256	0.287899
hsa-mir-6741	0.222028	0.13493
hsa-mir-6742	0.235076	0.0277525
hsa-mir-6743	-0.022081	0.800554
hsa-mir-6744	0.0119916	0.70162
hsa-mir-6745	0.176579	0.195689
hsa-mir-6746	0.178334	0.178904
hsa-mir-6747	-0.0291228	0.774922
hsa-mir-6748	0.2382	0.0966414
hsa-mir-6749	-0.219823	0.0840854
hsa-mir-675	0.322736	0.0523644
hsa-mir-6750	0.021786	0.589056
hsa-mir-6751	-0.0813907	0.390355
hsa-mir-6752	0.0980887	0.445277
hsa-mir-6753	0.208433	0.0537363
hsa-mir-6754	0.151652	0.213397
hsa-mir-6755	0.189038	0.332771
hsa-mir-6756	0.0867506	0.531936
hsa-mir-6757	-0.0561371	0.673804
hsa-mir-6758	-0.049128	0.994898
hsa-mir-6759	-0.188757	0.124695
hsa-mir-676	-0.0707242	0.12103
hsa-mir-6760	0.133956	0.315451
hsa-mir-6761	0.000464781	0.488674
hsa-mir-6762	0.195963	0.130116
hsa-mir-6763	0.220509	0.200554
hsa-mir-6764	-0.166233	0.154761
hsa-mir-6765	0.22553	0.0681167
hsa-mir-6766	0.254333	0.0219546
hsa-mir-6767	-0.101256	0.25625
hsa-mir-6768	-0.079156	0.63711
hsa-mir-6769a	-0.239361	0.0729028
hsa-mir-6769b	-0.0787138	0.502257
hsa-mir-6770-1	NA	NA
hsa-mir-6770-2	0.158312	0.252073
hsa-mir-6770-3	0.0426225	0.83573
hsa-mir-6771	0.141925	0.16289
hsa-mir-6772	0.0427819	0.775361
hsa-mir-6773	-0.00860525	0.940343
hsa-mir-6774	-0.212463	0.213697
hsa-mir-6775	0.134419	0.205643
hsa-mir-6776	0.00827262	0.971463
hsa-mir-6777	0.0396319	0.988059
hsa-mir-6778	0.0852449	0.630225
hsa-mir-6779	0.235993	0.0766519
hsa-mir-6780a	0.00467089	0.87621
hsa-mir-6780b	-0.152898	0.183372
hsa-mir-6781	-0.0491937	0.505512
hsa-mir-6782	-0.20618	0.156467
hsa-mir-6783	0.159046	0.370745
hsa-mir-6784	0.113632	0.437777
hsa-mir-6785	0.0533303	0.793243
hsa-mir-6786	-0.0262165	0.265239
hsa-mir-6787	0.0613643	0.4673
hsa-mir-6788	-0.147564	0.17797
hsa-mir-6789	0.167991	0.06409
hsa-mir-6790	0.186514	0.188901
hsa-mir-6791	-0.145467	0.183718
hsa-mir-6792	NA	NA
hsa-mir-6793	0.0991047	0.431571
hsa-mir-6794	-0.141662	0.325714
hsa-mir-6795	0.0427421	0.81767
hsa-mir-6796	0.0437671	0.56385
hsa-mir-6797	0.131668	0.245241
hsa-mir-6798	0.0133589	0.873003
hsa-mir-6799	-0.00795524	0.831851
hsa-mir-6800	0.127671	0.154745
hsa-mir-6801	0.134293	0.183068
hsa-mir-6802	0.000341582	0.779693
hsa-mir-6803	-0.0595969	0.573122
hsa-mir-6804	-0.0393555	0.69092
hsa-mir-6805	0.0990167	0.0332207
hsa-mir-6806	-0.189207	0.106898
hsa-mir-6807	0.171362	0.242105
hsa-mir-6808	-0.0176122	0.248063
hsa-mir-6809	0.05639	0.978929
hsa-mir-6810	-0.115828	0.106108
hsa-mir-6811	-0.182668	0.127831
hsa-mir-6812	0.0210309	0.774554
hsa-mir-6813	0.0316659	0.890321
hsa-mir-6814	-0.091191	0.954539
hsa-mir-6815	-0.0254826	0.214848
hsa-mir-6816	0.0336823	0.656579
hsa-mir-6817	-0.137512	0.169367
hsa-mir-6818	0.0273652	0.937289
hsa-mir-6819	0.109452	0.288081
hsa-mir-6820	0.0653764	0.551289
hsa-mir-6821	-0.0326787	0.916233
hsa-mir-6822	0.0965317	0.467285
hsa-mir-6823	0.084076	0.561462
hsa-mir-6824	-0.0544186	0.703539
hsa-mir-6825	0.054415	0.976871
hsa-mir-6826	0.144545	0.0701718
hsa-mir-6827	-0.170434	0.742947
hsa-mir-6828	NA	NA
hsa-mir-6829	0.214099	0.120256
hsa-mir-6830	0.274656	0.0844486
hsa-mir-6831	0.158312	0.252073
hsa-mir-6832	0.167859	0.200569
hsa-mir-6833	-0.0884173	0.300989
hsa-mir-6834	0.176396	0.156561
hsa-mir-6835	NA	NA
hsa-mir-6836	0.100847	0.351307
hsa-mir-6837	-0.0947821	0.470039
hsa-mir-6838	-0.0674852	0.586084
hsa-mir-6839	-0.0861085	0.992927
hsa-mir-6840	0.194824	0.109656
hsa-mir-6841	0.0403535	0.691647
hsa-mir-6842	-0.0593348	0.506439
hsa-mir-6843	-0.130566	0.183931
hsa-mir-6844	0.182787	0.0966822
hsa-mir-6845	-0.0264979	0.594704
hsa-mir-6846	0.0499563	0.696388
hsa-mir-6847	0.0632599	0.340344
hsa-mir-6848	0.0910882	0.477785
hsa-mir-6849	-0.108467	0.68505
hsa-mir-6850	0.341779	0.00423345
hsa-mir-6851	0.0576339	0.551968
hsa-mir-6852	0.271976	0.0274721
hsa-mir-6853	0.0699022	0.705717
hsa-mir-6854	-0.00950457	0.34621
hsa-mir-6855	0.03136	0.261558
hsa-mir-6856	0.0729397	0.334976
hsa-mir-6857	-0.0759948	0.586557
hsa-mir-6858	0.139383	0.0657687
hsa-mir-6859-1	NA	NA
hsa-mir-6859-2	NA	NA
hsa-mir-6859-3	NA	NA
hsa-mir-6859-4	-0.188757	0.124695
hsa-mir-6860	0.0960381	0.526232
hsa-mir-6861	NA	NA
hsa-mir-6862-1	0	0.969581
hsa-mir-6862-2	0.0747342	0.514205
hsa-mir-6863	0.121451	0.358432
hsa-mir-6864	NA	NA
hsa-mir-6865	0.00892077	0.999128
hsa-mir-6866	0.0288625	0.8619
hsa-mir-6867	-0.00280686	0.75593
hsa-mir-6868	0.0140282	0.890988
hsa-mir-6869	0.120089	0.310542
hsa-mir-6870	0.0924457	0.226669
hsa-mir-6871	0.196068	0.211835
hsa-mir-6872	NA	NA
hsa-mir-6873	0.0129128	0.92851
hsa-mir-6874	0.0960198	0.894606
hsa-mir-6875	0.399073	0.000205882
hsa-mir-6876	0.149869	0.236811
hsa-mir-6877	0.17224	0.468637
hsa-mir-6878	0.0742464	0.718611
hsa-mir-6879	-0.250212	0.0284442
hsa-mir-6880	0.0465093	0.707131
hsa-mir-6881	0.159556	0.233407
hsa-mir-6882	-0.10309	0.346741
hsa-mir-6883	-0.120854	0.178729
hsa-mir-6884	0.0321259	0.659195
hsa-mir-6885	0.274133	0.0214628
hsa-mir-6886	-0.105756	0.432426
hsa-mir-6887	-0.31573	0.0261121
hsa-mir-6888	-0.212182	0.198603
hsa-mir-6889	0.0585042	0.824781
hsa-mir-6890	0.173501	0.118361
hsa-mir-6891	0.0346661	0.746192
hsa-mir-6892	0.267217	0.0148174
hsa-mir-6893	-0.234227	0.0695207
hsa-mir-6894	0.363785	0.00664398
hsa-mir-6895	0.0238626	0.561121
hsa-mir-7-1	-0.187341	0.0876085
hsa-mir-7-2	0.161416	0.044059
hsa-mir-7-3	0.223583	0.0937637
hsa-mir-708	0.126071	0.341318
hsa-mir-7106	0.160489	0.258568
hsa-mir-7107	-0.0216877	0.768433
hsa-mir-7108	-0.0838553	0.643703
hsa-mir-7109	0.085094	0.434283
hsa-mir-711	NA	NA
hsa-mir-7110	0.174767	0.65734
hsa-mir-7111	0.143377	0.30494
hsa-mir-7112	0.251357	0.179384
hsa-mir-7113	0.242472	0.0526327
hsa-mir-7114	0.06862	0.543904
hsa-mir-7150	NA	NA
hsa-mir-7151	-0.0621416	0.977404
hsa-mir-7152	0.0497727	0.547888
hsa-mir-7153	NA	NA
hsa-mir-7154	NA	NA
hsa-mir-7155	0.409257	0.219845
hsa-mir-7156	0.246318	0.0159545
hsa-mir-7157	NA	NA
hsa-mir-7158	NA	NA
hsa-mir-7159	NA	NA
hsa-mir-7160	0.015714	0.895888
hsa-mir-7161	-0.0168411	0.865983
hsa-mir-7162	NA	NA
hsa-mir-718	-0.00934178	0.847477
hsa-mir-744	0.256084	0.112206
hsa-mir-7515	NA	NA
hsa-mir-758	0.488636	0.016816
hsa-mir-759	NA	NA
hsa-mir-760	0.107643	0.407008
hsa-mir-761	NA	NA
hsa-mir-762	NA	NA
hsa-mir-764	NA	NA
hsa-mir-7641-1	0.0407486	0.0204045
hsa-mir-7641-2	0.294307	0.00549479
hsa-mir-765	-0.0801715	0.76977
hsa-mir-766	-0.0991859	0.54101
hsa-mir-767	0.137315	0.000767049
hsa-mir-769	-0.142586	0.0933287
hsa-mir-770	0.25643	0.0461462
hsa-mir-7702	-0.234634	0.377711
hsa-mir-7703	0.0460645	0.861776
hsa-mir-7704	-0.106556	0.379523
hsa-mir-7705	0.212239	0.464779
hsa-mir-7706	0.305009	0.00852801
hsa-mir-7843	0.0487114	0.806973
hsa-mir-7844	0.137373	0.0336387
hsa-mir-7845	-0.114932	0.0463754
hsa-mir-7846	-0.0212839	0.910815
hsa-mir-7847	-0.14309	0.289857
hsa-mir-7848	NA	NA
hsa-mir-7849	0.073738	0.66246
hsa-mir-7850	0.221211	0.0609913
hsa-mir-7851	0.0570929	0.346718
hsa-mir-7852	-0.164142	0.155358
hsa-mir-7853	NA	NA
hsa-mir-7854	0.239374	0.00745336
hsa-mir-7855	NA	NA
hsa-mir-7856	NA	NA
hsa-mir-7973-1	-0.0974228	0.523512
hsa-mir-7973-2	NA	NA
hsa-mir-7974	0.0558319	0.709414
hsa-mir-7975	NA	NA
hsa-mir-7976	-0.0879374	0.602329
hsa-mir-7977	NA	NA
hsa-mir-7978	0.121323	0.419857
hsa-mir-802	NA	NA
hsa-mir-8052	NA	NA
hsa-mir-8053	NA	NA
hsa-mir-8054	NA	NA
hsa-mir-8055	NA	NA
hsa-mir-8056	NA	NA
hsa-mir-8057	NA	NA
hsa-mir-8058	NA	NA
hsa-mir-8059	-0.14309	0.289857
hsa-mir-8060	NA	NA
hsa-mir-8061	NA	NA
hsa-mir-8062	NA	NA
hsa-mir-8063	NA	NA
hsa-mir-8064	NA	NA
hsa-mir-8065	NA	NA
hsa-mir-8066	NA	NA
hsa-mir-8067	NA	NA
hsa-mir-8068	NA	NA
hsa-mir-8069-1	NA	NA
hsa-mir-8069-2	NA	NA
hsa-mir-8070	NA	NA
hsa-mir-8071-1	NA	NA
hsa-mir-8071-2	NA	NA
hsa-mir-8072	0.00543907	0.931986
hsa-mir-8073	NA	NA
hsa-mir-8074	NA	NA
hsa-mir-8075	NA	NA
hsa-mir-8076	NA	NA
hsa-mir-8077	NA	NA
hsa-mir-8078	NA	NA
hsa-mir-8079	NA	NA
hsa-mir-8080	NA	NA
hsa-mir-8081	NA	NA
hsa-mir-8082	NA	NA
hsa-mir-8083	NA	NA
hsa-mir-8084	NA	NA
hsa-mir-8085	0.152844	0.394987
hsa-mir-8086	NA	NA
hsa-mir-8087	NA	NA
hsa-mir-8088	NA	NA
hsa-mir-8089	NA	NA
hsa-mir-8485	NA	NA
hsa-mir-873	-0.154066	0.504049
hsa-mir-874	0.289076	0.0156559
hsa-mir-875	0.0924972	0.665727
hsa-mir-876	-0.00361516	0.172891
hsa-mir-877	0.178306	0.0162017
hsa-mir-885	-0.123616	0.010837
hsa-mir-887	0.34837	0.011862
hsa-mir-888	0.00421135	0.699308
hsa-mir-889	0.411989	0.0124191
hsa-mir-890	NA	NA
hsa-mir-891a	0.200608	0.363298
hsa-mir-891b	-0.1635	0.208002
hsa-mir-892a	0.0807412	0.565324
hsa-mir-892b	-0.171333	0.188881
hsa-mir-892c	NA	NA
hsa-mir-9-1	-0.573887	0.0028531
hsa-mir-9-2	-0.571969	0.00292853
hsa-mir-9-3	-0.571293	0.00286032
hsa-mir-920	NA	NA
hsa-mir-921	NA	NA
hsa-mir-922	-0.0249114	0.883523
hsa-mir-924	NA	NA
hsa-mir-92a-1	-0.130857	0.0923173
hsa-mir-92a-2	-0.122527	0.110797
hsa-mir-92b	-0.0269648	0.255416
hsa-mir-93	0.00144321	0.23699
hsa-mir-933	0.160118	0.199466
hsa-mir-934	0.173125	0.948694
hsa-mir-935	0.103614	0.13113
hsa-mir-936	0.350243	0.000265917
hsa-mir-937	0.396099	0.000938536
hsa-mir-938	0.0388249	0.680563
hsa-mir-939	0.176302	0.335913
hsa-mir-940	0.00241376	0.639633
hsa-mir-941-1	0.0214099	0.834513
hsa-mir-941-2	NA	NA
hsa-mir-941-3	NA	NA
hsa-mir-941-4	NA	NA
hsa-mir-941-5	NA	NA
hsa-mir-942	-0.219993	0.0396041
hsa-mir-943	-0.075641	0.90552
hsa-mir-944	0.217724	0.035545
hsa-mir-95	0.00257716	0.705948
hsa-mir-9500	NA	NA
hsa-mir-96	-0.0282457	0.0400113
hsa-mir-98	0.276742	0.00459968
hsa-mir-99a	-0.325694	0.0857352
hsa-mir-99b	0.291657	0.509139
